# Supplementary material for: Pannexin1 Channel Proteins in the Zebrafish Retina Have Shared and Unique Properties
Source: PLoS One. 2013 Oct 23;8(10):e77722. doi: 10.1371/journal.pone.0077722 (PMC3808535; doi:10.1371/journal.pone.0077722)
Supplement: Figure S1 — Phylogenetic tree of pannexin protein sequences. Tree was rooted to Hydra innexin (Inx) sequences and bootstrap values are indicated at the nodes. Cx = Connexin; LRRC = leucine-rich repeat–containing, Panx = Pannexin; hm = Hydra magnipapillata; ce = Caenorhabditis elegans; dm = Drosophila melanogaster; xt = Xenopus tropicalis; gg = Gallus gallus; mm = Mus musculus; hs = Homo sapiens; dr = Danio rerio; Cm = Callorhinchus milii; on = Oreochromis niloticus; ol = Oryzias latipes; ga = Gasterosteus aculeatus; tr = Takifugu rubripes; tn = Tetraodon nigroviridis; gm = Gadus morhua; lc = Latimeria chalumnae; ac = Anolis carolinensis; ps = Pelodiscus sinensis; mg = Meleagris gallopavo; bt = Bos taurus; tt = Taeniopygia guttata; pt = Pan troglodytes; og = Otolemur garnettii; bf = Branchiostoma floridae. (ZIP) [file pone.0077722.s001.zip]

Archive with 7 entries (6 files):
- Supporting Material Phylogentic Analsis Alignment.nxs
- __MACOSX/
- __MACOSX/._Supporting Material Phylogentic Analsis Alignment.nxs
- Supporting Material Phylogentic Analsis Sequences.rtf
- __MACOSX/._Supporting Material Phylogentic Analsis Sequences.rtf
- Supporting Material Phylogentic Analsis Tree.tre
- __MACOSX/._Supporting Material Phylogentic Analsis Tree.tre
