# Supplementary material for: Pannexin1 Channel Proteins in the Zebrafish Retina Have Shared and Unique Properties
Source: PLoS One. 2013 Oct 23;8(10):e77722. doi: 10.1371/journal.pone.0077722 (PMC3808535; doi:10.1371/journal.pone.0077722)
Supplement: Figure S1 — Phylogenetic tree of pannexin protein sequences. Tree was rooted to Hydra innexin (Inx) sequences and bootstrap values are indicated at the nodes. Cx = Connexin; LRRC = leucine-rich repeat–containing, Panx = Pannexin; hm = Hydra magnipapillata; ce = Caenorhabditis elegans; dm = Drosophila melanogaster; xt = Xenopus tropicalis; gg = Gallus gallus; mm = Mus musculus; hs = Homo sapiens; dr = Danio rerio; Cm = Callorhinchus milii; on = Oreochromis niloticus; ol = Oryzias latipes; ga = Gasterosteus aculeatus; tr = Takifugu rubripes; tn = Tetraodon nigroviridis; gm = Gadus morhua; lc = Latimeria chalumnae; ac = Anolis carolinensis; ps = Pelodiscus sinensis; mg = Meleagris gallopavo; bt = Bos taurus; tt = Taeniopygia guttata; pt = Pan troglodytes; og = Otolemur garnettii; bf = Branchiostoma floridae. (ZIP) [file pone.0077722.s001.zip › Supporting Material Phylogentic Analsis Alignment.nxs]

 103 1202
acPanx1      ---------- -MAIAHI-AT EYVFSDFLLK DT-AESK--- ----FKGLRL
ggPanx1      ---------- ---------- ---------- ---------- ----------
mgPanx1      ---------- ---------- ---------- EP-PETR--- ----YKGLRL
psPanx1      ---------- ---------- ---------- ---------- ----------
btPanx1      ---------- -MAIAHL-AT EYVFSDFLLK EP-SEAK--- ----FKGLRL
hsPanx1      ---------- -MAIAQL-AT EYVFSDFLLK EP-TEPK--- ----FKGLRL
ptPanx1      ---------- -MAIAHL-AT EYVFSDFLLK EP-TEPK--- ----FKGLRL
ogPanx1      ---------- -MAIAHL-AT EYVFSDFLLK EP-NEPK--- ----FKGLRL
mmPanx1      ---------- -MAIAHL-AT EYVFSDFLLK EP-TEPK--- ----FKGLRL
ttPanx1      ---------- -MAIAHL-AT EYVFSDFLLK EP-SEPK--- ----FKGLRL
xtPanx1      ---------- -MAIAHI-AT EYVFSDFLLK DP-PESK--- ----YKGLRL
drPanx1a     ---------- -MAIAHA-AT EYVFADFVLK DPASENR--- ----YKGIRL
drPanx1b     ---------- -MAIARV-AT EYVFSDFLLK EQ-SDSK--- ----YKGVRL
lcPanx1      ---------- -MAIAHV-AT EYVFSDFMLK DS-SDSR--- ----YKGLRV
cmPanx1-1    ---------- ---------- ---------- ---------- ----------
gaPanx1b     ---------- -MAIAHV-AT EYVFSDFLLK DP-TEAK--- ----YRGVRL
onPanx1b     ---------- -MAIAHV-AT EYVFSDFLLK DQ-TETK--- ----YKGIRL
olPanx1b     ---------- -MAIATV-AT EYVFSDFLLK DA-AEPK--- ----YKGVRL
gmPanx1b     ---------- -MAIAHV-AT EYVFSDFLLK DP-TESK--- ----YKGLRL
trPanx1b     ---------- -MAIASV-AA EYVFSDFLLK AP-TESK--- ----YKGLRL
tnPanx1b     ---------- -MAIAQVLPP STCFPHFLLR GP-VETK--- ----YAGVRL
gaPanx1a     ---------- -MAIAHV-AT EYVFSDFLLK DP-NHAL--- ----YRSVRT
gmPanx1a     ---------- -MAIAHV-AT EYVFSDFLLK DP-TQAR--- ----YQNIRT
onPanx1a     ---------- -MAIAHV-AT EYMFSDFLLK DP-NQAR--- ----YRNVRT
tnPanx1a     ---------- -MAIAHV-AT EYVFSDFLLR EP-NQAP--- ----YRSVRT
trPanx1a     ---------- -MAIAHV-AT EYVFSDFLLK EP-NQAR--- ----YRSVRT
olPanx1a     ---------- -MAIAHV-AT EYVFSDFLLK EP-NKPQ--- ----YRSVRT
cmPanx1-2    ---------- ---------- ---------- ---------- ----------
acPanx3      ---------- -MSIAHT-AG QYMLSDALLP DPNG-SR--- ----AKGLRL
ggPanx3      ---------- -MSLSHT-AA EYMLSDALLP DPSS-SR--- ----AKGLRL
mgPanx3      ---------- -MSLSHT-AA EYMLSDALLP EPSS-SR--- ----AKGLRL
btPanx3      ---------- -MSLAHT-AA EYMLSDALLP DRKG-PR--- ----LKGLRL
hsPanx3      ---------- -MSLAHT-AA EYMLSDALLP DRRG-PR--- ----LKGLRL
ptPanx3      ---------- -MSLAHT-AA EYMLSDALLP DRRG-PC--- ----LKGLRL
ogPanx3      ---------- -MSLANT-AA EYMLSDALLP DRRG-PR--- ----LKGLRL
mmPanx3      ---------- -MSLAHT-AA EYMLSDALLP DRRG-SR--- ----LKGLRL
drPanx3      ---------- -MSIANT-AA QAILSDALLK ESNGDNR--- ----IRHLEL
gaPanx3      ---------- -MSIAQA-AA KAILSDALLQ SSPGLNR--- ----ISHLEL
onPanx3      ---------- -MSIAQA-AA KAMLSDALLR DDSGIHR--- ----ISHLEL
tnPanx3      ---------- -MSIAKA-AA KAMLSDALLQ DSPGIQR--- ----LHHLEL
trPanx3      ---------- -MSIAKA-AA KAMLSDALLQ DSPGIHR--- ----LNHLEL
gmPanx3      ---------- -MAIARE-AA RAMLSDALLQ QGYGTGR--- ----LAQLEL
olPanx3      ---------- -MSIAKA-AA KAMLSDALLQ DNSGIFR--- ----ISHLEL
lcPanx3      ---------- -MSIART-AA EYMLSDSLVP DTRD-SR--- ----LKGLCL
xtPanx3      ---------- -MSLANR-VA EYMLSDALLP DNP--PK--- ----KRGLRL
psPanx3      ---------- -MSIAHT-AA EYMLSDALLP DPAG-SR--- ----AKGLRL
cmPanx3      ---------- -MSIAGM-AA EFILSDSLIR EP-ANTR--- ----ASSLRL
bfPanx2l     ---------- ---------- ---------- ---------- -------IDT
acPanx2      MQ-HIIENHP DMATALL-AG E-KLKELILP GPQDDKAGGS LAALLLQLKL
ggPanx2      ---------- -MATALL-AG E-KLKELILP G-QQDDKAGA LAALLLQLKL
mgPanx2      ---------- ---------- ---------- ---------- ----------
psPanx2      ---------- ---------- ---------- ---------- ----------
cmPanx2      ---------- ---------- ---------- ---------- ----------
lcPanx2      MQ-HLIENNP DMATALL-AG E-KLKELILP G-QQDDKAGS LAALIVQLKL
drPanx2      MQ-NILEQNL DMATALL-AG E-KLKELIMP GSTQDEKGGV LAGLMVQLKL
gaPanx2      ---------- -MATALL-AG E-KLKELILP GSSQDERGGL LAGLMVQLKL
onPanx2      MQ-NILDQNL DMATALL-AG E-KLKELILP GSSQDEKGGA LAGLMVQLKL
tnPanx2      ---------- -MATALL-AG E-KLKELILP GSSQDEKSGA LASLMEQLKL
trPanx2      ---------- -MATALL-AG E-KLKELILP GSSQDEKSGA LASLMVQLKL
gmPanx2      ---------- -MATALL-AG E-KLKELIMP GSSQDEKGGA LAGLMVQLKL
olPanx2      ---------- -MATALL-AG E-KLKELIMP GSSQDEKGGA LAGLMVQLKL
xtPanx2      MQ-HIIDNHP DMATALL-AG E-KLKELILP G-QQDDRAGS LAALMVQLKL
btPanx2      -H-HLLEPST DMATALL-AG E-KLRELILP G-AQDDKAGA LAALLLQLKL
hsPanx2      MH-HLLEQSA DMATALL-AG E-KLRELILP G-AQDDKAGA LAALLLQLKL
ptPanx2      ----LLEQSA DMATALL-FG E-KLRELILP G-AQDDKAGA LAALLLQLKL
ogPanx2      ---------- -MATALL-AG E-KLRELILP G-AQDDKAGA LAALLLQLKL
mmPanx2      MH-HLLEQSA DMATALL-AG E-KLRELILP G-SQDDKAGA LAALLLQLKL
ceInx1       ---------M LLYYLAAIFK G--------- ---------- ----LHPRVD
ceInx18      ---MVGGFRI GMHFLASALR F--------- ---------- ----LEPRVD
ceInx15      ---------- -MEFVVNLVT QYTV------ ---------- ------QRHE
dmInx3       ---------M AVFGMVSAVS GFIKIRYL-- ---------- ----LDKAVI
dmOgreA      ---------- -MYKLLGSLK SYLK------ ---------- ----WQDIQT
dmInx7       ---------- -MLNTFSSVR QYLK--FD-- ---------- ----LTRVVI
dmInx6       ---------- -MYAAVKPLS NYLR------ ---------- ----LKTVRI
dmZpg        ---------- -MYAAVKPLS KYLQ------ ---------- ----FKSVHI
hmInxl1      ---------- -MAMIATDIK GMLSVKI--- ---------- ------KPRN
hmInxl10     ---------- -MSMIATNLK SLLKIKV--- ---------- ------KERS
hmInxl3      ---------- -MAFVASDLK NLFKIKF--- ---------- ------KARY
hmInxl4      ---------- -MSIITGNLK SLLTIKF--- ---------- ------KPRH
hmInxl11     ---------- --MGSIGNIK DILSVKI--- ---------- ------KARH
hmInxl8      ---------- -MSLVANSIK EIISIKI--- ---------- ------KSRN
hmInxl2      ---------- --MVVVRALK DILKIKL--- ---------- ------KTRH
hmInxl9      ---------- -MSLFATNLK RILIIKF--- ---------- ------KHRH
hmInxl5      ---------- -MSLITGSIK DILSIKL--- ---------- ------KSRH
hmInxl6      ---------- -MSFITGNIK DILSIKF--- ---------- ------KNRH
hmInxl7      ---------- -MDILLNDIK HILSIQI--- ---------- ------KPRH
ggLRRC8-1    ---------- --MIPVTEFR QFSEQQ---- ---------- ----PAFRVL
hsLRRC8-2    ---------- --MIPVTEFR QFSEQQ---- ---------- ----PAFRVL
mmLRRC8-1    ---------- --MIPVAEFK QFTEQQ---- ---------- ----PAFKVL
xtLRRC8-1    ---------- --MIPVAEFK QFTEQQ---- ---------- ----PAFKVL
ggLRRC8-2    ---------- --MIPVTELR YFADTQ---- ---------- ----PAYRIL
mmLRRC8-2    ---------- --MIPVTELR YFADTQ---- ---------- ----PAYRIL
ggLRRC8-3    ---------- --MITLTELK YLADAQ---- ---------- ----SSYHIL
hsLRRC8-3    ---------- --MITLTELK CLADAQ---- ---------- ----SSYHIL
mmLRRC8-4    ---------- --MITLTELK CLADAQ---- ---------- ----SSYHIL
hsLRRC8-1    ---------- --MFTLAEVA SLNDIQ---- ---------- ----PTYRIL
mmLRRC8-3    ---------- --MFTLAEVA SLNDIQ---- ---------- ----PTYRIL
xtLRRC8-2    ---------- --MFTLSEVA SLNDIQ---- ---------- ----PTYRIL
drCx36_7     MAPSLSGQSC NMKTAVLAGS RAKVELFQVL YFNRPARRDM TEWTLLKRLL
hsCx36       ---------- ---------- ---------- ---------M GEWTILERLL
ggCx32       ---------- ---------- ---------- ---------- MNWAGLYAVL
xtCx31       ---------- ---------- ---------- ---------- MDWKTFQGIL
mmCx43       ---------- ---------- ---------- ---------M GDWSALGKLL

             ELAVDKLVTW -----ISVGL PLLLISLAFA QEISIGTQMS -CFS------
             ---------- ---------- ---------- ----LGAQIS -CFA------
             ELALDKIVTC -----IAVGL PLLLISLAFA QEVSIGAQIS -CFA------
             ---------- ---------- ---------- -----GTQIS -CFS------
             ELAVDKMVTC -----IAVGL PLLLVSLAFA QEISIGTQIS -CFS------
             ELAVDKMVTC -----IAVGL PLLLISLAFA QEISIGTQIS -CFS------
             ELAVDKMVTC -----IAVGL PLLLISLAFA QEISIGTQIS -CFS------
             ELAVDKMVTC -----IAVGL PLLLISLAFA QEISIGTQIS -CFS------
             ELAVDKMVTC -----IAVGL PLLLISLAFA QEISIGTQIS -CFS------
             ELAVDKMVTC -----IAVGL PLLLISLAFA QEISIGTQIS -CFS------
             ELAVDKLVSC -----IAVGL PLLLISLAFA QEITLGSQIS -CFA------
             DLALDKIVTC -----VAVGL PLLLISLAFA QEVSVGTQIS -CFA------
             ELATDKLVSF -----IAVGL PLLLISLAFA QEVSVGTQIT -CFP------
             ELAVDMIVTC -----VSVGL PLLLISLAFA QEVSVGTQIS -CFS------
             ---------- ---------- ---------- ---------- ----------
             ELAVDKMVTF -----LAVGL PLFLISLAFA QEVSVGTQIS -CFA------
             ELAVDKIVTF -----LAVGL PLFLISLAFA QEVSVGTQIS -CFP------
             ELALDKIVSF -----LAVGL PLFLISLAFA QEVSVGTQIS -CFA------
             ELAVDKIVSC -----LAVGL PLFLISLAFA QEVSVGTQIS -CFA------
             ELAADKIVTL -----LAVGM PLFLISLAFA QEVSVGTQIS -CFA------
             ELPWDKMVT- -----FTVGL PLFLISLSFA QEVSVGSQIT -CFA------
             ELALDKMVTC -----VAVGL PLLLISLAFA QEVSVGAQIS -CFS------
             ELAVDKMVTC -----VAVGL PLLLISLAFA QEVSVGTQIS -CFA------
             ELAVDKIVTC -----VAVGL PLLLISLAFA QEVSVGTQIS -CFA------
             ELALDKMVTC -----VAVGL PLLLISLAFA QEVSVGTQIS -CFA------
             ELALDKLVTC -----VAVGL PLLLISLAFA QEVSVGTQIS -CFA------
             ELAMDKMVTC -----VVVGL PLLFISLAFA QEVSVGTQIS -CFA------
             ---------- ---------- ---------- ---------- ----------
             ELPCDRMVKF -----VTVGL PLVLMSLAFA REFSAGTQIS -CFS------
             ELPSDRVLKF -----VAVGL PIFLVSLAFA REFSAGSQIS -CFS------
             ELPSDRVLKF -----IAVGL PLFLVSLAFA REFSAGSQIS -CFS------
             ELPLDRMVKF -----VAVGF PLLLVSLAFA QEFSSGSPIS -CFC------
             ELPLDRIVKF -----VAVGS PLLLMSLAFA QEFSSGSPIS -CFS------
             ELPLDRIVKF -----VAVGS PLLLMSLAFA QEFSSGSPIS -CFS------
             ELPLDRMVKF -----VAVGS PLLLMSLAFA QEFSSGSPIS -CFC------
             ELPLDKMVKF -----ITVGF PLLLMSLAFA QEFSSGSPIS -CFS------
             DLPLDKVIKF -----ISVGL PLLLVSMAFA REISIGPQIS -CFP------
             ELPLDKVIKY -----VSVGL PLMLVSMALA REISLGPQIS -CFP------
             ELPLDKVIKF -----VSVGL PLMLVCMAFA REISLGPQIS -CFP------
             ELPLDKVIKF -----VSVGL PLLLVCMAFA REVSLGPQIS -CFP------
             ELPLDKVIKF -----VSVGL PLLLVCMAFA REISLGPQIS -CFP------
             ELPLDKVIKF -----VSVGL PLLLVSMAFA REVSLGPQIS -CFP------
             ELPLDKVIKY -----VSVGL PLMLVCMAFV REISLGEPLS -HII------
             ELPLDRTIKF -----VSVGL PLLLVSLAFA REITLGIQIT -CFP------
             ELPLDRIITL -----VSVGL PLLLISLAFA KEISTGPQVI -CFP------
             ELPSDRVVKF -----VTVGL PLFLVSLAFA REFSLGTQIS -CFS------
             ELARDRLIKF -----ISVGL PLLLVSAAFA KEISLGSQIS -CFP------
             ELPFDKMVKC -----VTVGV PLFLMSLYFA KEFA-TASIA -CFP------
             ELPFDRVVTI -----GTVLI PILLVTLVFT KNFA-EEPIY -CYT------
             ELPFDRVVTI -----GTVLI PILLVTLVFT KNFA-EEPIY -CYT------
             ---------- ---------- --------FS LCYT-EEPIY -CYT------
             ---------- ---------- ---MKTVILN K----EEPIY -CYT------
             ---------- ---------- --------FS LCYT-EESIY -CYT------
             ELPFDRVVTI -----GTVII PILLVTLVFT KNFA-EESIY -CYT------
             ELPFDRVVTI -----GTVII PILLVTLVFT RNFA-EESIY -CYT------
             ELPFDRVVTI -----GTVII PILLVTLVFT RNFA-EESIY -CYT------
             ELPFDRVVTI -----GTVII PILLVTLVFT RNFA-EESIY -CYT------
             ELPFDRVVTI -----GTVII PILLVTLVFT RNFA-EESIY -CYT------
             ELPFDRVVTI -----GTVII PILLVTLVFT RNFA-EESIY -CYT------
             ELPFDRVVTI -----GTVII PILLVTLVFT RNFA-EESIY -CYT------
             ELPFDRVVTI -----GTVII PILLVTLVFT RNFA-EESIY -CYT------
             ELPFDRVVTI -----GTVLI PILLVTLVFT KNFA-EEPIY -CYT------
             ELPFDRVVTI -----GTVLV PILLVTLVFT KNFA-EEPIY -CYT------
             ELPFDRVVTI -----GTVLV PILLVTLVFT KNFA-EEPIY -CYT------
             ELPFDRVVTI -----GTVLV PILLVTLVFT KNFA-EEPIY -CYT------
             ELPFDRVVTI -----GTVLV PILLVTLVFT KNFA-EEPIY -CYT------
             ELPFDRVVTI -----GTVLV PILLVTLVFT KNFA-EEPIY -CYT------
             DDFVDKLNYH -----YTSAI -IFAFAIIVS AKQYVGYPIQ -CWV------
             DDFVDRLHYL -----YTSTM -VLMFAVLVS AKQYVGHPIE -CFV------
             DDFIDRLNFQ -----YSAYV -FALSALVIG YHTYFGRAIS -CWT------
             DNMVFRCHYR -----ITTAI -LFTCCIIVT ANNLIGDPIS -CIN------
             DNAVFRLHNS -----FTTVL -LLTCSLIIT ATQYVGQPIS -CIV------
             DNIVFKLHYR -----WTFVI -LLVATLLIT SRQYIGEHIQ -CLS------
             YDPIFTLHSK -----CTIVI -LLTCTFLLS AKQYFGEPIL -CLS------
             YDAIFTLHSK -----VTVAL -LLACTFLLS SKQYFGDPIQ -CFG------
             DTYTDQYNRI -----FMVKI --LLVTCVIM GISWFNDSVK -CLV------
             DSYTDQYNRI -----FMVKI --MLACCIIM GISWYKDAIK -CIV------
             DPLTDRYNRM -----FMVKL --LMACTIVT GLNWYADKVH -CIV------
             DTFTDQFNRI -----FMVKM --AMVASFLL GLNWFKDTIT -CIV------
             DSYTDQFVRI -----FMTKM --FMISALVM GVDFFNDKVS -CIV------
             DSVTDQYQRI -----FMTKI --CIVFAALV GVNYFNDKVS -CII------
             DDACDQFSRL -----FMTRV --LLIASFLT GFNYFSDKIS -CII------
             DSLSDQYNRL -----FVMKM --ILACTLIS GLNWFKDPLN -CIV------
             DAYTDQFSRI -----FMTKM --FIISALIM SVDFFNDKVA -CI-------
             DAYTDQFSRI -----FMTKI --FLISAFIM SLDFFNSNIS -CYY------
             DGIFDQYSRI -----FMPKV --LLLSSIAV GVNWYVDKLT -CTK------
             KPWWDVFTDY -----LSVAM --LMIGVFGC TLQVMQDKII -CLPKRVQPC
             KPWWDVFTDY -----LSVAM --LMIGVFGC TLQVMQDKII -CLPKRVQPA
             KPWWDVLAEY -----LTVAM --LMIGVFGC TLQVTQDKII -CLP------
             KPWWDVLAEY -----ITYAM --LMIGVFGC TLQVTQDKII -CLP------
             KPWWDVFTDY -----ISIVM --LMIAVFGG TLQVTQDKMI -CLP------
             KPWWDVFTDY -----ISIVM --LMIAVFGG TLQVTQDKMI -CLP------
             KPWWDVFWYY -----LTMIM --LLVAVLAG ALQLTQTRVL CCLP------
             KPWWDVFWYY -----ITLIM --LLVAVLAG ALQLTQSRVL CCLP------
             KPWWDVFWYY -----ITLIM --LLVAVLAG ALQLTQSRVL CCLP------
             KPWWDVFMDY -----LAVVM --LMVAIFAG TMQLTKDQVV -CLPVLPSPV
             KPWWDVFMDY -----LAVVM --LMVAIFAG TMQLTKDQVV -CLPVLPSPA
             KPWWDVFMDY -----LAVVM --LMVAIFAG TMQITKDQVV -CLPVLESAV
             D-AVHQHSTM IGRLWLTIMV IFRLLIVAVA TEDVYTDEQE -MFV------
             EAAVQQHSTM IGRILLTVVV IFRILIVAIV GETVYDDEQT -MFV------
             S-GVNRHSTA IGRIWLSVIF IFRIMVLVVA AESVWGDEKS -AFT------
             S-GVNKYSTA FGRIWLSVVF VFRVLVYVVA AEKVWGDEQK -DFD------
             D-KVQAYSTA GGKVWLSVLF IFRILLLGTA VESAWGDEQS -AFR------

             ---------- ---------- ---------- ---------- ----------
             ---------- ---------- ---------- ---------- ----------
             ---------- ---------- ---------- ---------- ----------
             ---------- ---------- ---------- ---------- ----------
             ---------- ---------- ---------- ---------- ----------
             ---------- ---------- ---------- ---------- ----------
             ---------- ---------- ---------- ---------- ----------
             ---------- ---------- ---------- ---------- ----------
             ---------- ---------- ---------- ---------- ----------
             ---------- ---------- ---------- ---------- ----------
             ---------- ---------- ---------- ---------- ----------
             ---------- ---------- ---------- ---------- ----------
             ---------- ---------- ---------- ---------- ----------
             ---------- ---------- ---------- ---------- ----------
             ---------- ---------- ---------- ---------- ----------
             ---------- ---------- ---------- ---------- ----------
             ---------- ---------- ---------- ---------- ----------
             ---------- ---------- ---------- ---------- ----------
             ---------- ---------- ---------- ---------- ----------
             ---------- ---------- ---------- ---------- ----------
             ---------- ---------- ---------- ---------- ----------
             ---------- ---------- ---------- ---------- ----------
             ---------- ---------- ---------- ---------- ----------
             ---------- ---------- ---------- ---------- ----------
             ---------- ---------- ---------- ---------- ----------
             ---------- ---------- ---------- ---------- ----------
             ---------- ---------- ---------- ---------- ----------
             ---------- ---------- ---------- ---------- ----------
             ---------- ---------- ---------- ---------- ----------
             ---------- ---------- ---------- ---------- ----------
             ---------- ---------- ---------- ---------- ----------
             ---------- ---------- ---------- ---------- ----------
             ---------- ---------- ---------- ---------- ----------
             ---------- ---------- ---------- ---------- ----------
             ---------- ---------- ---------- ---------- ----------
             ---------- ---------- ---------- ---------- ----------
             ---------- ---------- ---------- ---------- ----------
             ---------- ---------- ---------- ---------- ----------
             ---------- ---------- ---------- ---------- ----------
             ---------- ---------- ---------- ---------- ----------
             ---------- ---------- ---------- ---------- ----------
             ---------- ---------- ---------- ---------- ----------
             ---------- ---------- ---------- ---------- ----------
             ---------- ---------- ---------- ---------- ----------
             ---------- ---------- ---------- ---------- ----------
             ---------- ---------- ---------- ---------- ----------
             ---------- ---------- ---------- ---------- ----------
             ---------- ---------- ---------- ---------- ----------
             ---------- ---------- ---------- ---------- ----------
             ---------- ---------- ---------- ---------- ----------
             ---------- ---------- ---------- ---------- ----------
             ---------- ---------- ---------- ---------- ----------
             ---------- ---------- ---------- ---------- ----------
             ---------- ---------- ---------- ---------- ----------
             ---------- ---------- ---------- ---------- ----------
             ---------- ---------- ---------- ---------- ----------
             ---------- ---------- ---------- ---------- ----------
             ---------- ---------- ---------- ---------- ----------
             ---------- ---------- ---------- ---------- ----------
             ---------- ---------- ---------- ---------- ----------
             ---------- ---------- ---------- ---------- ----------
             ---------- ---------- ---------- ---------- ----------
             ---------- ---------- ---------- ---------- ----------
             ---------- ---------- ---------- ---------- ----------
             ---------- ---------- ---------- ---------- ----------
             ---------- ---------- ---------- ---------- ----------
             ---------- ---------- ---------- ---------- ----------
             ---------- ---------- ---------- ---------- ----------
             ---------- ---------- ---------- ---------- ----------
             ---------- ---------- ---------- ---------- ----------
             ---------- ---------- ---------- ---------- ----------
             ---------- ---------- ---------- ---------- ----------
             ---------- ---------- ---------- ---------- ----------
             ---------- ---------- ---------- ---------- ----------
             ---------- ---------- ---------- ---------- ----------
             ---------- ---------- ---------- ---------- ----------
             ---------- ---------- ---------- ---------- ----------
             ---------- ---------- ---------- ---------- ----------
             ---------- ---------- ---------- ---------- ----------
             ---------- ---------- ---------- ---------- ----------
             ---------- ---------- ---------- ---------- ----------
             ---------- ---------- ---------- ---------- ----------
             ---------- ---------- ---------- ---------- ----------
             ---------- ---------- ---------- ---------- ----------
             ---------- ---------- ---------- ---------- ----------
             ---------- ---------- ---------- ---------- ----------
             QNQ-----SN TSHVI----- ---STIPD-- ---------- --TTPLPPPK
             QNH-----SS LSNVS----- ---QAVAS-- ---------- --TTPLPPPK
             -SH-----ES RENIS----- ---GAPCQQL LPQGISEQMG GL--------
             -NH-----TS ADVVS----- ---QITCQEY DQQSPPSNDS DLETTIPPPT
             -CK-----WI TKDSCNDTVR GWTAVTPERI YYNSSLVPSP DTG---P---
             -CK-----WV TKDSCNDSFR GWAASSPEPT YPNSTVLPTP DTG---P---
             -CK-----LE FDNHC----- ---AVPWDLI KTNLNMSASS TAQIIIP---
             -CK-----VE FDNHC----- ---AVPWDIL KASMNTSSNP GTPLPLP---
             -CK-----VE FDNQC----- ---AVPWDLL KGSENASSNS GLLLPLP---
             NSK-AHTPPG NAEVTTNIPK MEAATNQDQD GR-TTNDISF GTSAVTPDIP
             NSK-AHTPPG NADITTEVPR METATHQDQN GQTTTNDVAF GTSAVTPDIP
             NSRNAHLLSS ENSPQVSSKF EETATEAKEK WQMTGATEPP ETSPTKPSF-
             ---------- ---------- ---------- ---------- ----------
             ---------- ---------- ---------- ---------- ----------
             ---------- ---------- ---------- ---------- ----------
             ---------- ---------- ---------- ---------- ----------
             ---------- ---------- ---------- ---------- ----------

             ---------- ---------- -------PTS FSW-RQAAYV DSFCWAAVQE
             ---------- ---------- -------PSS FSW-RQAAYV DSYCWAAVQQ
             ---------- ---------- -------PSS FSW-RQAAYV DSYCWAAVQQ
             ---------- ---------- -------PSS FSW-RQAAYV DSYCWATVQQ
             ---------- ---------- -------PSS FSW-RQASFV DSYCWAAVQQ
             ---------- ---------- -------PSS FSW-RQAAFV DSYCWAAVQQ
             ---------- ---------- -------PSS FSW-RQAAFV DSYCWAAVQQ
             ---------- ---------- -------PSS FSW-RQAAFV DSYCWAAVQQ
             ---------- ---------- -------PSS FSW-RQAAFV DSYCWAAVQQ
             ---------- ---------- -------PSS FSW-RQASFV DSYCWAAVQQ
             ---------- ---------- -------PTS FSW-RQAAYV DSFCWAAVQQ
             ---------- ---------- -------PTA FSW-CQAAYV DSYCWAAVQK
             ---------- ---------- -------PTN FTM-RQAAYA DSFCWAAVEH
             ---------- ---------- -------PTN FSW-RQAQYV DAFCWAAVQQ
             ---------- ---------- ---------- ---------- ----------
             ---------- ---------- -------PTN FSW-KQAAYV DSFCWAAVQQ
             ---------- ---------- -------PTN FSW-RQAGYV DSFCWAAVQQ
             ---------- ---------- -------PTN FSW-RQAAYV DSFCWAAVQQ
             ---------- ---------- -------PTN FSW-RQAFYV DNFCWAALQQ
             ---------- ---------- -------PTN FSW-KQAAYV DSFCWAAVQQ
             ---------- ---------- -------PQN FSQ-KQAAYV DSFCWAAVQH
             ---------- ---------- -------PSN FSW-KQAGYV DSYCWATVHT
             ---------- ---------- -------PSN FSW-RQAAYV DSYCWASVHT
             ---------- ---------- -------PTN FSW-RQAAYV DSFCWAAVHT
             ---------- ---------- -------PAN FSW-RQAAYV DSYCWASVHT
             ---------- ---------- -------PAN FTW-KQAAYV DSYCWAAVHT
             ---------- ---------- -------PSN FSW-RQAAYV DSFCWAAVHS
             ---------- ---------- ---------- ---------- ----------
             ---------- ---------- -------PSN FTG-KQAAYV DALCWDSLLH
             ---------- ---------- -------PSN FTG-KQSAYA DTACWDSLLH
             ---------- ---------- -------PSN FTG-KQSAYA DTACWDSLLH
             ---------- ---------- -------PSN FSI-RQAAYV DSSCWDSLVH
             ---------- ---------- -------PSN FSI-RQAAYV DSSCWDSLLH
             ---------- ---------- -------PSN FSI-RQAAYV DSSCWDSLLH
             ---------- ---------- -------PSN FSA-QQAAYV DSSCWDSLVH
             ---------- ---------- -------PSN FSV-RQAAYV DSSCWDSLAH
             ---------- ---------- -------PNN FTV-KQAAYV DTYCWDSLMH
             ---------- ---------- -------PGN FSI-KQASYV DTYCWDSLMH
             ---------- ---------- -------PTN FTV-KQASYV DTYCWDSLMH
             ---------- ---------- -------PSN FTM-KQAGYV DTYCWDSLMH
             ---------- ---------- -------PSN FTM-KQASYV DTYCWDSLMH
             ---------- ---------- -------PSN FTD-KQAGYV DTYCWDTLMH
             ---------- ---------- -------WSL EQD-LDMTVL ESWCIFQLQH
             ---------- ---------- -------PSN FSI-KQSGYV DTFCWDSLIH
             ---------- ---------- -------PSN FTE-KQTEYV DKHCWHSLTH
             ---------- ---------- -------PAN FSG-KQAAYV DASCWDSLVH
             ---------- ---------- -------PSN FST-KQAAYV DAICWESLLH
             ---------- ---------- -------PQD FGS-AHGKYL NVYCWTELKT
             ---------- ---------- -------PHN FTR-DQALYA RGYCWTELRD
             ---------- ---------- -------PHN FTR-DQALYA RGYCWTELKD
             ---------- ---------- -------PHN FTR-DQALYA RGYCWTELKD
             ---------- ---------- -------PHN FTR-DQALYA RGYCWTELKD
             ---------- ---------- -------PNN FTR-DQALYA RGYCWTELKD
             ---------- ---------- -------PHN FTR-DQALYA RGYCWTELSD
             ---------- ---------- -------PHN FTR-DQALYA RGYCWTELRD
             ---------- ---------- -------PHN FTR-DQALYA RGYCWTELRD
             ---------- ---------- -------PHN FTR-DQALYA RGYCWTELRD
             ---------- ---------- -------PHN FTR-DQALYA RGYCWTDLRD
             ---------- ---------- -------PHN FTR-DQALYA RGYCWTDLRD
             ---------- ---------- -------PHN FTR-DQALYA RGYCWTELLD
             ---------- ---------- -------PHN FTR-DQALYA RGYCWTELRD
             ---------- ---------- -------PQN FTR-DQALYA RGYCWTELKD
             ---------- ---------- -------PHN FTR-DQALYA RGYCWTELRD
             ---------- ---------- -------PHN FTR-DQALYA RGYCWTELRD
             ---------- ---------- -------PHN FTR-DQALYA RGYCWTELRD
             ---------- ---------- -------PHN FTR-DQALYA RGYCWTELRD
             ---------- ---------- -------PHN FTR-DQALYA RGYCWTELRD
             ---------- ---------- -------PAQ FTD-AWEQYT ENYCWVENTY
             ---------- ---------- -------PAQ FTR-AMEQYT ENYCWVQNTY
             ---------- ---------- -------PAE FKG-GWNEYT TDYCLIENTY
             ---------- ---------- ---------- -DGAIPMHVI NTFCWITYTY
             ---------- ---------- ---------- -NG-VPPHVV NTFCWIHSTF
             ---------- ---------- ---------- -DG-VVSPVI NTFCFFTPTF
             ---------- ---------- ---------- -SE-RQADYV QSYCWTMGTY
             ---------- ---------- ---------- ---DKDMDYV HAFCWIYGAY
             ---------- ---------- -------PGV NAV--DGGFV SQACWIQGVY
             ---------- ---------- -------TTS SGM-GDSGFV SQACWIQGLY
             ---------- ---------- -------SGE QDPGGFKPFA SSTCWIQGLY
             ---------- ---------- -------PAS AGI--DKGYV AQGCWIQGFY
             ---------- ---------- -------PKT SNL--GADFV HSACWIQGFY
             ---------- ---------- -------ANT NGM--SDSFV GATCWIQGFY
             ---------- ---------- -------PPG SNL--SPDFV HSACWISGFY
             ---------- ---------- -------PAI SSI--DTSFV TTACWIQGLY
             ---------- ---------- -------QSD SRM--TSEFV HSTCWIQGFY
             ---------- ---------- -------KSK LLL--DQEFV HRTCWIQGLY
             ---------- ---------- -------SEN IEF--SSEFI NEACWINGFY
             PS-TPPAT-- ---------- -VEMKGLKTD LDL-QQYSFI NQVCYE----
             PSPANPIT-- ---------- -VEMKGLKTD LDL-QQYSFI NQMCYE----
             ---------- ---------- -RELSGLKNN LDL-QQYSFI NQLCYE----
             ATSSPP---- ---------- -REMSGLRNN LDL-QQYSFI NQMCYE----
             ---------- ---------- ----TGIQYD LDR-HQYNYV DAVCYE----
             ---------- ---------- ----TGIKYD LDR-HQYNYV DAVCYE----
             ---------- ---------- ----LKIQND LHR-QQYSYI DAVCYE----
             ---------- ---------- ----LRIQND LHR-QQYSYI DAVCYE----
             ---------- ---------- ----LRIQND LHR-QQYSYI DAVCYE----
             LRATYPRTDF ALPNQEAKKE KKDPTGRKTN LDF-QQYVFI NQMCYH----
             LQATHPHAES TLPNQEAKKE KRDPTGRKTN LDF-QQYVFI NQMCYH----
             ----SPTNSG KSSGEQLNKE EQDPRGRKTN LDY-QQYIFI NQMCYH----
             ---------- ---------- -------CNT LQP-----GC PNVCYDAFAP
             ---------- ---------- -------CNT LQP-----GC NQACYDRAFP
             ---------- ---------- -------CNT QQP-----GC NSVCYDHFFP
             ---------- ---------- -------CNI RQP-----GC NNVCYDHYFP
             ---------- ---------- -------CNT QQP-----GC ENVCYDKSFP

             RQ-LSQSD-S G--------- ---------- ---------- ----------
             KQ-PAYNN-P E--------- ---------- ---------- ----------
             KQ-PAYNN-L E--------- ---------- ---------- ----------
             KQ-LSQSD-S G--------- ---------- ---------- ----------
             KD-SLQGD-S G--------- ---------- ---------- ----------
             KN-SLQSE-S G--------- ---------- ---------- ----------
             KN-SLQSE-S G--------- ---------- ---------- ----------
             KD-SLQSD-S G--------- ---------- ---------- ----------
             KS-SLQSE-S G--------- ---------- ---------- ----------
             KD-SLQGD-S G--------- ---------- ---------- ----------
             KH-LSQSD-S G--------- ---------- ---------- ----------
             Q------D-T G--------- ---------- ---------- ----------
             H--PSENE-T Y--------- ---------- ---------- ----------
             QT-TIHSD-T G--------- ---------- ---------- ----------
             ---------- ---------- ---------- ---------- ----------
             QSD------- ---------- ---------- ---------- ----------
             QAD------- ---------- ---------- ---------- ----------
             QSN------- ---------- ---------- ---------- ----------
             QPQ------- ---------- ---------- ---------- ----------
             QPQ------- ---------- ---------- ---------- ----------
             EQ-------- ---------- ---------- ---------- ----------
             H--------- ---------- ---------- ---------- ----------
             H--------- ---------- ---------- ---------- ----------
             H--------- ---------- ---------- ---------- ----------
             H--------- ---------- ---------- ---------- ----------
             H--------- ---------- ---------- ---------- ----------
             H--------- ---------- ---------- ---------- ----------
             ---------- ---------- ---------- ---------- ----------
             YDADLVED-L R--------- ---------- ---------- ----------
             HGFDAEGR-A V--------- ---------- ---------- ----------
             HGFDAEGR-A V--------- ---------- ---------- ----------
             HEQDESGQ-S K--------- ---------- ---------- ----------
             HKQDGPGQ-D K--------- ---------- ---------- ----------
             HKQDGPGQ-D K--------- ---------- ---------- ----------
             HEQDEPGQ-Y K--------- ---------- ---------- ----------
             HTQDKAGQ-Y K--------- ---------- ---------- ----------
             HEFDTDGN-I E--------- ---------- ---------- ----------
             HEFDSNGN-L E--------- ---------- ---------- ----------
             HEFDSDGN-F E--------- ---------- ---------- ----------
             HEFDNSGN-F E--------- ---------- ---------- ----------
             HESDSNGN-F E--------- ---------- ---------- ----------
             HEFDSQGN-F E--------- ---------- ---------- ----------
             MKLD--GF-S Q--------- ---------- ---------- ----------
             HEFDADG--F E--------- ---------- ---------- ----------
             HDFNFDGS-I S--------- ---------- ---------- ----------
             YEFDAAGN-A T--------- ---------- ---------- ----------
             QHIQPSGN-V A--------- ---------- ---------- ----------
             Q--------- ---------- ---------- ---------- ----------
             AL-PGVNA-S H--------- ---------- ---------- ----------
             AL-PGVDA-S H--------- ---------- ---------- ----------
             AL-PGVDA-S H--------- ---------- ---------- ----------
             AL-PGVDA-S H--------- ---------- ---------- ----------
             AI-SGVDP-S Q--------- ---------- ---------- ----------
             AV-PGLDA-S L--------- ---------- ---------- ----------
             AV-PGVDP-E L--------- ---------- ---------- ----------
             AV-PGVES-H L--------- ---------- ---------- ----------
             AK-PGMEP-A E--------- ---------- ---------- ----------
             AL-PGVES-H H--------- ---------- ---------- ----------
             AL-PGVES-H H--------- ---------- ---------- ----------
             AI-PGLEA-N V--------- ---------- ---------- ----------
             AI-PGVEP-H L--------- ---------- ---------- ----------
             AL-PGVDI-S Q--------- ---------- ---------- ----------
             AL-PGVDA-S L--------- ---------- ---------- ----------
             AL-PGVDA-S L--------- ---------- ---------- ----------
             AL-PGVDA-S L--------- ---------- ---------- ----------
             AL-PGVDA-S L--------- ---------- ---------- ----------
             AL-PGVDA-S L--------- ---------- ---------- ----------
             YLPLTS---- ---------- ---------- ---------- ---------A
             WVPFQD---- ---------- ---------- ---------- ---------L
             YVPL------ ---------- ---------- ---------- -----EDPNM
             TIPGQQHR-Q IGTDV----- ---------- ---------- -----AG-PG
             TMPDAFRR-Q VGREV----- ---------- ---------- -----AH-PG
             TVVRDQNQ-T AYRPG----- ---------- ---------- -----SEPPG
             ILPAEVDR-D GGSSWEYALY APTSTAAETF NVSSLRALVA QNEQYARFIS
             VS-------- ---------- -------DNV TVTPLRNGAA Q----CRPDA
             VYKELMYR-S SEVGYFGIPK DMDNDGMLAS GELCSTTPKF GV-VNDKCKP
             IYKNLIDK-K NEVAYFGIPK DMDLDGTLQS GELCSTAGKL GT-KNEKCMP
             VYKEMRSR-I DESSYYGIPK DMDYDGLMNN KVLCPTESKL STLAGVDCVP
             IYKELKRV-P GLLGYYGVPK DIYQDGMFED GTLCKT---- ---SEKNCIP
             IYPEMAMR-M KDSRYYGMPR DIIYDGMLEN GVLCKTGPTL G----QKCKP
             VFEEMITR-F EDCGYYGIPK NMEHDGINSL GHLCAVNDRA LG-KIFGCHP
             IYEEMKNK-L SMSSYYGIPQ KITHEGLTED EKLCFVRDIY G--RDHECIP
             VYKELINR-T VDSSYYGISK DIDIDGISRT GSVCATIEKV SN-NSTDCVA
             TFAELNNC-T KHCGYFGIPQ EIQMDGRNEK NELCNTK--- ---AGSSCLP
             NFVELSKMCS KNCRYFGIPH NIEMDGI-KN DELCNTK--- ---SEKNCIP
             IYKYMTNR-- -MTTYYGIPE DITKDGLKKD GSLCTVT--- ---RGSDCIP
             ---------- ---------- ---------- ---------- ----------
             ---------- ---------- ---------- ---------- ----------
             ---------- ---------- ---------- ---------- ----------
             ---------- ---------- ---------- ---------- ----------
             ---------- ---------- ---------- ---------- ----------
             ---------- ---------- ---------- ---------- ----------
             ---------- ---------- ---------- ---------- ----------
             ---------- ---------- ---------- ---------- ----------
             ---------- ---------- ---------- ---------- ----------
             ---------- ---------- ---------- ---------- ----------
             ---------- ---------- ---------- ---------- ----------
             ---------- ---------- ---------- ---------- ----------
             IS-------- ---------- ---------- ---------- ----------
             IS-------- ---------- ---------- ---------- ----------
             IS-------- ---------- ---------- ---------- ----------
             IS-------- ---------- ---------- ---------- ----------
             IS-------- ---------- ---------- ---------- ----------

             ---------- ----HLPLWL HK-------- ---------- -FFPYILLLL
             ---------- ----NIPLWL HK-------- ---------- -FFPYILLLV
             ---------- ----NIPLWL HK-------- ---------- -FFPYILLLV
             ---------- ----NIPRWL HK-------- ---------- -FFPYILLLI
             ---------- ----NLPLCL HK-------- ---------- -FFPYILLLV
             ---------- ----NLPLWL HK-------- ---------- -FFPYILLLF
             ---------- ----NLPLWL HK-------- ---------- -FFPYILLLF
             ---------- ----NLPLWL HK-------- ---------- -FFPYILLLF
             ---------- ----NLPLWL HK-------- ---------- -FFPYILLLF
             ---------- ----NLPLCL HK-------- ---------- -FFPYILLLV
             ---------- ----NVPLWL HK-------- ---------- -FFPYILLLV
             ---------- ----GLPLWL HK-------- ---------- -FFPYILLLV
             ---------- ----SAPLHL HK-------- ---------- -FFPYILLLL
             ---------- ----RIPLWL HK-------- ---------- -FFPYILLLL
             ---------- ---------- -Q-------- ---------- -IFPYVLLLV
             ---------- ----SSPLWL HK-------- ---------- -FFPYILLLL
             ---------- ----SSPLWL HK-------- ---------- -FFPYILLLL
             ---------- ----SSPLWL HK-------- ---------- -FFPYVLLLL
             ---------- ----SSPLWL HK-------- ---------- -FFPYILLLL
             ---------- ----SAPLWL HK-------- ---------- -FFPYILLLL
             ---------- ----SAPLWL HK-------- ---------- -FFPYVLLLM
             ---------- ----TLPLWL HK-------- ---------- -FFPYILLLV
             ---------- ----ALPLWL HK-------- ---------- -XXXXXXXXX
             ---------- ----TLPLWL HK-------- ---------- -FFPYILLLV
             ---------- ----TLPLWL HK-------- ---------- -FFPYVLLLV
             ---------- ----TLPLWL HK-------- ---------- -FFPYILLLV
             ---------- ----TLPLWL HK-------- ---------- -FFPYILLLV
             ---------- ---------- ---------- ---------- ----------
             ---------- ----PKPLWV LK-------- ---------- -VFPYSLLVI
             ---------- ----TKSLWA LK-------- ---------- -VFPYSLLVV
             ---------- ----TKSLWA LK-------- ---------- -VFPYSLLVV
             ---------- ----TKSLWP HK-------- ---------- -ALPYSLLAL
             ---------- ----MKSLWP HK-------- ---------- -ALPYSLLAL
             ---------- ----MKSLWP HK-------- ---------- -ALPYSLLAL
             ---------- ----MKSLWP HK-------- ---------- -ALPYSLLAL
             ---------- ----VKSLWP HK-------- ---------- -ALPYSLLAL
             ---------- ----ERSLWV HK-------- ---------- -MFPYSLLVM
             ---------- ----ERSLWV HK-------- ---------- -MFPYSLLAM
             ---------- ----ERSLWV HK-------- ---------- -MFPYSLLAM
             ---------- ----ERSLWV HK-------- ---------- -MFPYSLLAM
             ---------- ----ERSLWV HK-------- ---------- -MFPYSLLAM
             ---------- ----ERSLWV HK-------- ---------- -MFPYSLLAM
             ---------- ----ENQQPQ QK-------- ---------- -MFPYSLMAM
             ---------- ----EHSLWI HK-------- ---------- -VFPYLLLLI
             ---------- ----VHSLWI HK-------- ---------- -VFPYTLMIV
             ---------- ----AKSLWT LK-------- ---------- -AFPYSLLLM
             ---------- ----QRSLWI HKSHCWLSVN VDYNLVPADV QVFPYSLLVI
             ---------- ----PMSLFQ HK-------- ---------- -IFPYILLCI
             ---------- ----WPSLFE HK-------- ---------- -FLPYALLAF
             ---------- ----WPSLFE HK-------- ---------- -FLPYALLAF
             ---------- ----WPSLFE HK-------- ---------- -FLPYALLAF
             ---------- ----WPSLFE HK-------- ---------- -FLPYALLAF
             ---------- ----WPSLFE HK-------- ---------- -FLPYALLAF
             ---------- ----RPSLFE HK-------- ---------- -FLPYALLAF
             ---------- ----RPSLFE HK-------- ---------- -FLPYALLAF
             ---------- ----WPSLFE HK-------- ---------- -FLPYALLAF
             ---------- ----WPSLFE HK-------- ---------- -FLPYALLAF
             ---------- ----WPSLFE HK-------- ---------- -FLPYALLAF
             ---------- ----WPSLFE HK-------- ---------- -FLPYALLAF
             ---------- ----RPSLFQ HK-------- ---------- -FLPYALLAF
             ---------- ----WPSLFE HK-------- ---------- -FLPYALLAF
             ---------- ----WPSLFE HK-------- ---------- -FLPYALLAF
             ---------- ----WPSLFE HK-------- ---------- -LLPYSLLAF
             ---------- ----WPSLFE HK-------- ---------- -FLPYALLAF
             ---------- ----WPSLFE HK-------- ---------- -FLPYALLAF
             ---------- ----WPSLFE HK-------- ---------- -FLPYALLAF
             ---------- ----WPSLFE HK-------- ---------- -FLPYALLAF
             FPLEYGDRR- ----ARQISY YQ-------- ---------- -WVPFVLALE
             IPHRLDDRE- ----RRQIGY YQ-------- ---------- -WVPFVLAVA
             PPERY--RE- ----EKELSY YQ-------- ---------- -WVQFILVFL
             LGNEYGQE-- ----KRYHSY YQ-------- ---------- -WVPFVLFFQ
             VANDFGDED- ---AKKYYTY YQ-------- ---------- -WVCFVLFFQ
             IGAFDPEKD- ---TIKRHAY YQ-------- ---------- -WVPFVLFFQ
             IAEGVGPETR GVTKRMYLRY YQ-------- ---------- -WVFMILLFQ
             VSKVVPPEN- ----RNYITY YQ-------- ---------- -WVVLVLLLE
             MQ-------- ----KTFFLQ YQ-------- ---------- -WMPFLIAAL
             ME-------- ----KRFILQ YQ-------- ---------- -WMPFLIGAL
             MK-------- ----KTFYLQ YQ-------- ---------- -WMPFYLATL
             MT-------- ----KTFYLQ YQ-------- ---------- -WFPFYIASL
             MQ-------- ----KTFYLQ HQ-------- ---------- -WMPFFIASL
             MK-------- ----KKYYDQ YQ-------- ---------- -YMPFFIASL
             MT-------- ----KIFYLQ YQ-------- ---------- -WLPFYIGTI
             ME-------- ----KFFFSQ YQ-------- ---------- -WIPFFLAAI
             MT-------- ----KVFFVQ YQ-------- ---------- -YFPFYIASL
             MA-------- ----KIFFFQ YQ-------- ---------- -YFPFYIGSL
             ME-------- ----KLFYIQ YQ-------- ---------- -WFPFFIASL
             ---------- ----RALHWY AK-------- ---------- -YFPYLVLIH
             ---------- ----RALHWY AK-------- ---------- -YFPYLVLIH
             ---------- ----TALHWY AK-------- ---------- -YFPYLVVIH
             ---------- ----TALHWY AK-------- ---------- -YFPYLVVIH
             ---------- ----NRLHWF AK-------- ---------- -YFPYLVLLH
             ---------- ----NRLHWF AK-------- ---------- -YFPYLVLLH
             ---------- ----RQLHWF AK-------- ---------- -FFPYLVLLH
             ---------- ----KQLHWF AK-------- ---------- -FFPYLVLLH
             ---------- ----KQLHWF AK-------- ---------- -FFPYLVLLH
             ---------- ----LALPWY SK-------- ---------- -YFPYLALIH
             ---------- ----LALPWY SK-------- ---------- -YFPYLALIH
             ---------- ----VALPWY SK-------- ---------- -YFPYLALIH
             ---------- ----QPRFWV FQ-------- ---------- ----IITVST
             ---------- ----HIRYWV FQ-------- ---------- ----IIMVCT
             ---------- ----HIRLWA LQ-------- ---------- ----LILVTT
             ---------- ----HIRLWA LQ-------- ---------- ----LIFVTC
             ---------- ----HVRFWV LQ-------- ---------- ----IIFVSV

             AILLYLPYLF WR---FMAAP HLFSD--LKF IMEELDKAYN ----------
             AILLYLPCLF WR---FTAAP HLSSD--LKF IMEELDKAYN ----------
             AILLYLPCLF WR---FTAAP HLSSD--LKF IMEELDKAYN ----------
             AILLYLPCLF WR---FTAAP HLCSD--LKF IMEELDKAYN ----------
             AILLYLPSLF WR---FAAAP HVCSD--LKF IMEELDKVYN ----------
             AILLYLPPLF WR---FAAAP HICSD--LKF IMEELDKVYN ----------
             AILLYLPPLF WR---FAAAP HICSD--LKF IMEELDKVYN ----------
             AILLYLPTLF WR---FAAAP HLCSD--LKF IMEELDKVYN ----------
             AILLYLPALF WR---FSAAP HLCSD--LKF IMEELDKVYN ----------
             AILLYLPSLF WR---FAAVP HLCSD--LKF IMEELDKVYN ----------
             AVLLYLPNLF WR---FTAAP HLSSD--LKF VMEELDKCYN ----------
             AVSVYMPALF WR---FTGAP VLSSD--LTF IMEELDRSYN ----------
             AILMYIPALF WR---FTAAP SLSSD--LSF IMEELDRCYN ----------
             AILLYAPALF WR---FTAAP HLYSD--LKF IMEELDKAYN ----------
             AILMYIPALF WR---FTAAP QLYGD--LTF IIEQLDKAYN ----------
             AILMYIPALF WR---FSAAP HLSSD--LNF IMEELDRFYN ----------
             AILLYIPALF WR---FTAAP HLSSD--LSF IMDELDRFYN ----------
             AILMYIPALL WR---FTAAP HLSSD--LSF IMEELDRFYN ----------
             ATLMSIPALI WR---FTAEP HLSSD--LNF IMEELDRFYN ----------
             AILVYIPALF WR---FTATP HLSSD--LNF IMEELDRFYT ----------
             AILVYIPTLI WR---FTAAP QLSSD--LKF IMVELDRFYN ----------
             AVLMYTPALF WR---FSAAP LLQSD--LGF IMEELDRSYN ----------
             XXXXYTPALF WR---FTAAP LLQSD--LGF IMEELDRCYN ----------
             AVLMYAPALF WR---FCAAP LLQSD--LAF IMEELDRCYN ----------
             AVLMYTPALF WR---FSAAP LLQSD--LSF IMEELDRCYN ----------
             AVLMYTPALV WR---FSAAP LLQSD--LSF IMEELDHCYN ----------
             AMLMYTPALF WR---FFAAP ILQSD--LGF IMEELDRCYN ----------
             ---------- ---------- ---------- ---------- ----------
             AVAMYIPYLI WR---YAAAP SLNCD--LFF IIDELDKSYN ----------
             AVLMYLPYLL WR---YAASP ALHSD--LLF IIDELDKSYN ----------
             AVLMYLPYLL WR---YAASP ALHSD--LLF IIDELDKSYN ----------
             AVAMYLPVLL WQ---YAAVP ALSSD--LLF IISELDKSYN ----------
             ALLMYLPVLL WQ---YAAVP ALSSD--LLF IISELDKSYN ----------
             ALLMYLPVLL WQ---YAAVP ALSSD--LLF IISELDKSYN ----------
             AMVMYLPVLL WQ---YAAVP ALSSD--LLF IISELDKSYN ----------
             AVAMYLPVLL WQ---YVAVP SLSSD--LLF IISELDKSYN ----------
             AMMMYLPALI WR---YLAVP SLTSD--LFF IIDELDKSYN ----------
             AVLMYLPALI WR---QLVMP TLGSD--LLF IIDELDKSYN ----------
             AVLMYLPALI WR---QLVMP TLGSD--LLF IIDELDKSYN ----------
             AMFMYLPALI WR---QLVTP SLGSD--LLF IIDELDKSYN ----------
             AMFMYLPALI WR---QLVTP SLGSD--LLF IIDELDKSYN ----------
             AVLMYLPALI WR---QLVMP ILGSD--LLF IIDELDNSYN ----------
             AILMYLPALI WR---QLVMP TLGSD--LLF IIDELDKSYN ----------
             AVTMYLPAML WK---YIVTP ALGSE--LLF IIDELDKSYN ----------
             AVAMYIPVVL WK---YVSKS LLNSD--LLF IVDELDKSYN ----------
             AVVMYLPSLL WR---YTAFP LGRQE--VLC SLPLFPAAHG ----------
             AVTMYLPALI WK---LFAKP SLASD--LIF ITDELDKAYN ----------
             GAIMYLPVVF WN---VTAVP TLQAE--MSV ILTEFDT--- ----------
             AGIMYIPALG WE---FLAST RLTSE--LNF LLQEIDNCYH ----------
             AGIMYIPALG WE---FLAST RLTSE--LNF LLQEIDNCYH ----------
             AGIMYIPALG WE---FLAST RLTSE--LNF LLQEIDNCYH ----------
             AGIMYIPALG WE---FLAST RLTSE--LNF LLQEIDNCYH ----------
             GGVMYVPVLG WE---FLAST RLTSE--LNF LLQEIDNCYH ----------
             AGIMYIPALG WE---FLAST RLTSE--LNF LLQEIDNCYH ----------
             AGIMYIPALG WE---FMAST RLTSE--LNF LLQEIDNCYH ----------
             AGIMYIPALG WE---FLGST RLTSE--LNF LLQEIDNCYH ----------
             AGIMYIPALG WE---FLAST RLTSE--LNF LLQEIDNCYH ----------
             AGIMYIPALG WE---FLAST RLTSE--LNF LLQEIDNCYH ----------
             AGIMYIPALG WE---FLAST RLTSE--LNF LLQEIDNCYH ----------
             AGIMYIPALG WE---FLAST RLTSE--LNF LLHEIDNCYH ----------
             AGIMYIPALG WE---FLAST RLTSE--LNF LLQEIDNCYH ----------
             AGIMYIPALG WE---FLAST RLTSE--LNF LLQEIDNCYH ----------
             AAIMYVPALG WE---FLAST RLTSE--LNF LLQEIDNCYH ----------
             AAIMYVPALG WE---FLAST RLTSE--LNF LLQEIDNCYH ----------
             AAIMYVPALG WE---FLAST RLTSE--LNF LLQEIDNCYH ----------
             AAIMYVPALG WE---FLAST RLTSE--LNF LLQEIDNCYH ----------
             AAIMYVPALG WE---FLAST RLTSE--LNF LLQEIDNCYH ----------
             ALCFYIPCIM WRGLLHWHSG INVQS--LTQ MACDARMMDA DA--------
             ALTFHIPSSV WR-MLAGQSG LNAGL--VLQ LVCGDENVDP VV--------
             AFLFYLPYLY WS-TVNWWSG LQVKA--VVD VACNLDKTDV GK--------
             GLMFYVPHWV WK---NMEDG ----K--IRM ITDGLRGMVS VP--------
             AMACYTPKFL WN---KFEGG ----L--MRM IVMGLNITIC TR--------
             ALCFYIPHAL WK---SWEGG ----R--IKA LVFGLRMVGL TRYLKNDSLR
             SLLFYFPSFL WK---VWEGQ ----R--MEQ LCCEVGDALI VE--------
             SFVFYMPAFL WK---IWEGG ----R--LKH LCDDFHKMAV CKDK------
             SILYYLPYIG FR-------- SANSD--LIS LKNTIKGGTA ----------
             SALYYIPYLL HG-------- AVNRD--IKS LLEVLKSDKP ----------
             AVLYYFPYFF YK-------- TVNSD--LIE LTEEITKNEN ----------
             GLLYYFPYIV FR-------- FVNTD--LIS LRTSIKAIDV ----------
             ALMHYFPYLL FR-------- IVNTD--IIS LKTSLKGEVS ----------
             AILFYLPYAI FK-------- ITNSD--LMS LKDTLNNKEV ----------
             SLLYYMPYIF YS-------- IVNTD--IIS LKKAVDSSSG ----------
             SLLYYIPYLV FL-------- SVNSD--LVS LNKSLNNGQD ----------
             SVFYFIPYIF FR-------- VINSD--LTS LKSYMKCTSI ----------
             AVVYYLPYIV FR-------- VINTD--IIN LKTLIASRTT ----------
             MILYFIPHTA FK-------- IVNTD--LIS LKNAIKTQTS ----------
             TLVFMLCSNF WF-----KFP GSSSK--IEH FISILGKCFD ----------
             TLVFMLCSNF WF-----KFP GSSSK--IEH FISILGKCFD ----------
             TLIFMVCTSF WF-----KFP GTSSK--IEH FISILGKCFD ----------
             TLIFIICGNF WF-----KFP GTSSK--IEH FISILGKCFD ----------
             TLIFLACSNF WF-----KFP RTSSK--LEH FVSILLKCFD ----------
             TLIFLACSNF WF-----KFP RTSSK--LEH FVSILLKCFD ----------
             TFIFAACSNF WL-----YYP STSSR--LEH FVAILQKCFD ----------
             TLIFAACSNF WL-----HYP STSSR--LEH FVAILHKCFD ----------
             TLIFAACSNF WL-----HYP STSSR--LEH FVSILHKCFD ----------
             TIILMVSSNF WF-----KYP KTCSK--VEH FVSILGKCFE ----------
             TIILMVSSNF WF-----KYP KTCSK--VEH FVSILGKCFE ----------
             TIILMVSSNF WF-----KYP KTCSK--IEH FVSILGKCFE ----------
             PSLCFIIYTW HN-------L SKQPE--GEQ IKEALERSCD ----------
             PSLCFITYSV HQ-------S AKQRERRYST VFLALDRDPP ----------
             PALLVAMHVA YQ-------Q HQEKKLLVMT GHGDAKH--- ----------
             PSLLVIMHVA YR-------E EREKKNRLKN GENCSKLYSN TG--------
             PTLLYLAHVF YV-------M RKEEK--LNK KEEELKVAQT ----------

             ---------- --R---AIKA ANSCSNGDSK DAS------- --CSMPTPNE
             ---------- --R---AIKA ANSVRSGDPR DPA------- --DSIPAANE
             ---------- --R---AIKA ANSVRSGDPR DPT------- --DFIPAANE
             ---------- --R---AIKA ANSCHSGDIR DPS------- --SLPPAVNE
             ---------- --R---AIKA AKSMHDLDLR DGA------- --CPAPEVNE
             ---------- --R---AIKA AKSARDLDMR DGA------- --CSVPGVTE
             ---------- --R---AIKA AKSVRDLDMR DGA------- --CSVPGVTE
             ---------- --R---AIKA ARSAQDLDLR DGA------- --CPVPGVTE
             ---------- --R---AIKA AKSARDLDLR DGP------- --GP-PGVTE
             ---------- --R---AIRA AKSVRDLDLR DGA------- --CPAQEVNE
             ---------- --RDIKDIKA ANNLNSSDKR DGL------- ---NSPVVSE
             ---------- --R---AIKL AKCLHTAGKV ETP------- ------PAPV
             ---------- --R---AIRL AKSITTKQDK DIA------- ---------E
             ---------- --R---AIKI AQSIVSGSKE GTS------- ---PTPEEIE
             ---------- --R---GIRL AQHIVSTSGY D--------- ----------
             ---------- --R---AIRM AKNLAALDSK AAS------- ---------E
             ---------- --R---AIRL AKNLYALDSK DAP------- ---------E
             ---------- --R---AIRL ARNLASLDGK AAS------- ---------E
             ---------- --Q---AIKL AKNLAALESK DTS------- ---------G
             ---------- --R---AIKM AKNLVSIDGK ESP------- ---------R
             ---------- --R---AIEL AKKQISSGST DSP------- ------ESPL
             ---------- --R---AVTL AKPLHHPPAC SLS------- ---------L
             ---------- --R---AVTL AKXXXXXXXX XXX------- ---------X
             ---------- --R---AVTL AKRMATAEQP STD------- ----------
             ---------- --R---AVTL AKRMAASGVL APE------- ----------
             ---------- --R---AVTL AKRMTTSGLL TSDGPGVRAF ITHVSFLVST
             ---------- --R---AVTL AKRVAALHLS ADRRIYFCDI TGYWQNGVNS
             ---------- ---------- ---------- ---------- ----------
             ---------- --R---SIRL VQHMVKLQQS GTD------- ----PEELWE
             ---------- --R---SVRL VQHMRKVQQA SDD------- ----PEQFWE
             ---------- --R---SVRL VQHMRKVQQA SDD------- ----PEQFWE
             ---------- --R---AIRL VQHMLKIRQE SSD------- ----TDVFWD
             ---------- --R---SIRL VQHMLKIRQK SSD------- ----PYVFWN
             ---------- --R---SIRL VQHMLKIRQK SSD------- ----PYVLWD
             ---------- --R---SIRL VQHVLKIRQK SSD------- ----PHVFWD
             ---------- --R---SIRL VQHMLQIRQS SSD------- ----PHVFWD
             ---------- --R---SVRL AQNILDLKEH SES------- ----ALQFQT
             ---------- --R---SIRM AQSILDMRQN TKN------- ----PLTFQA
             ---------- --R---SVRM AQNILDMRQN TKN------- ----PLTFQA
             ---------- --R---SIRL AQNILEMRRN TNN------- ----PLTFQA
             ---------- --R---SIRL AQSILEMRQT TNN------- ----PLTFQA
             ---------- --R---SVRM AQSILDMRQN TKN------- ----PLTFQA
             ---------- --R---SIRL AQSILDMRQN TKN------- ----PLTFQA
             ---------- --R---SIRL SQHILHVKQT CAD------- ----PLLFRY
             ---------- --R---SIKL VQHLLKAHRT CSD------- ----PNLFWE
             ---------- --G---GHVP ALPAVEIHGR TGS------- ---PPRLFWE
             ---------- --R---SIKV AQLI------ ---------- ----------
             ---------- ---------- ---------- ---------- ----------
             ---------- --R---AAEG RAPKIEKQIQ SKG------- -----PGITE
             ---------- --R---AAEG RAPKIEKQIQ SKG------- -----PGITE
             ---------- --R---AAEG RAPKIEKQIQ SKG------- -----PGITE
             ---------- --R---AAEG RAPKIEKQIQ SKG------- -----PGITE
             ---------- --R---AAEG RAPKIEKQIQ SKG------- -----PGITE
             ---------- --R---AAEG RAPKIEKQIQ SKG------- -----PGITE
             ---------- --R---AAEG RAPKIEKQIQ SKG------- -----PGITE
             ---------- --R---AAEG RAPKIEKQIQ SKG------- -----PGITE
             ---------- --R---AAEG RAPKIEKQIQ SKG------- -----PGITE
             ---------- --R---AAEG RAPKIEKQIQ SKG------- -----PGITE
             ---------- --R---AAEG RAPKIEKQIQ SKG------- -----PGITE
             ---------- --R---AAEG RAPKIEKQIQ SKG------- -----PGITE
             ---------- --R---AAEG RAPKIEKQIQ SKG------- -----PGITE
             ---------- --R---AAEG RAPKIEKQIQ SKG------- -----PSITE
             ---------- --R---AAEG RAPKIEKQIQ SKG------- -----PGITE
             ---------- --R---AAEG RAPKIEKQIQ SKG------- -----PGITE
             ---------- --R---AAEG RAPKIEKQIQ SKG------- -----PGITE
             ---------- --R---AAEG RAPKIEKQIQ SKG------- -----PGITE
             ---------- --R---AAEG RAPKIEKQIQ SKG------- -----PGITE
             ---------- --RAATVQTI AGHM-EDALE IQR------- ----------
             ---------- --RDKTVDIV ARHI-DDALM YQR------- ----------
             ---------- --RNAGIEKI ASHL-KKYID RQ-------- ----------
             ---------D DYRRDRQDRI LKYF-VNSLN TH-------- ----------
             ---------E E-KEAKRDAL LDYL-IKHVK RH-------- ----------
             IGKLNIPSMA E-AEERVKDI RRTM-IDRMR LN-------- ----------
             ---------A T-YRTRLQML TRYFRAQFAP IH-------- ----------
             ---------- --SRTHLRVL VNYFSSDYKE TH-------- ----------
             ---------- ---------- ---------- ---------- ----------
             ---------- ---------- ---------- ---------- ----------
             ---------- ---------- ---------- ---------- ----------
             ---------- ---------- ---------- ---------- ----------
             ---------- ---------- ---------- ---------- ----------
             ---------- ---------- ---------- ---------- ----------
             ---------- ---------- ---------- ---------- ----------
             ---------- ---------- ---------- ---------- ----------
             ---------- ---------- ---------- ---------- ----------
             ---------- ---------- ---------- ---------- ----------
             ---------- ---------- ---------- ---------- ----------
             ---------- --SPWTTRAL SEVSGEDSEE KDNRKNNV-- --SKSNTTQP
             ---------- --SPWTTRAL SEVSGEDSEE KDNRKNNM-- --NRSNTIQS
             ---------- --SPWTTRAL SEVSGENHKG PASGRAMV-- -----TTVTT
             ---------- --SPWTTRAL SEVSGESSQE KPSQERSI-- --DRELSKPN
             ---------- --SPWTTRAL SETVVEESDT KPAFGKMNGS MDKKSSTVSE
             ---------- --SPWTTRAL SETVVEESDP KPAFSKMNGS MDKKSSTVSE
             ---------- --SPWTTRAL SETVAEQSVR KLPVAKSKAV ISSPGSSV--
             ---------- --SPWTTRAL SETVAEQSVR PLKLSKSKIL LSSSGCSA--
             ---------- --SPWTTRAL SETVAEQSVR PLKLSKSKTL LSTSGGSA--
             ---------- --SPWTTKAL SETACEDSEE NKQRITGAQT LPKHVSTSSD
             ---------- --SPWTTKAL SETACEDSEE NKQRITGAQT LPKHVSTSSD
             ---------- --SPWTTKAL SETACEDSEE NKQRITGAHS FRKHLSSSSE
             ---------- ---------- ---------- ---------- ----------
             ---------- ---------- ---------- -----ESIGG PGGTGGGGSG
             ---------- ---------- ---------- ---------- ----------
             ---------- ---------- ---------- ---------- ----------
             ---------- ---------- ---------- ---------- ----------

             N--------- ---------- -----VPQRS SFWEISDSCF KYPIVEQYLK
             N--------- ---------- -----LTQ-- SLWEISDSHF KYPIVEQYLK
             N--------- ---------- -----LTQ-- SLWEISESHF KYPIVEQYLK
             N--------- ---------- -----LAQ-- SLWEISESHF KYPIVEQYLK
             N--------- ---------- -----MRQ-- S---SQESHF RYPIVEQYLR
             N--------- ---------- -----LGQ-- SLWEVSESHF KYPIVEQYLK
             N--------- ---------- -----LGQ-- SLWEVSDSHF KYPIVEQYLK
             N--------- ---------- -----VGQ-- SLWEISESHF KYPIVEQYLK
             N--------- ---------- -----VGQ-- SLWEISESHF KYPIVEQYLK
             N--------- ---------- -----LGQ-- SLWEISESHF KYPIVEQYLK
             N--------- ---------- -----LQQ-- SLWEIPLSHY KYPIVEQYLK
             D--------- ---------- -----TNS-- SVIDLTESYF KYPLVEQYLR
             D--------- ---------- --------PH SGLELTEACF KYPLVEQYLK
             S--------- ---------- -----LKQ-- STWDIPDGCF KYPIVEQYLK
             ---------- ---------- ---------- ---------- ----------
             D--------- ---------- -----TQS-- SVLDLNDSCF KYPLVEQYLK
             G--------- ---------- -----TQS-- A-LDLTEGCF KYPLVEQYLK
             D--------- ---------- -----SQS-- A-LDLAEGCF KYPLVEQYLK
             D--------- ---------- -----GEG-- SAPDLAEGCL KYPLVEQYLK
             E--------- ---------- -----TRS-- SIMDVTEGCL KFPLVEHYLK
             S--------- ---------- -----LNR-- CVLAMTRGCL KYPLVEHYLK
             P--------- ---------- -----PSP-- LPSDPTDGCF KYPLVEKFLM
             X--------- ---------- -----XXX-- XXXXXXXXXX XXXXXXXXXX
             ---------- ---------- ---------- --SDPTEGCF HYPMVEKFLM
             ---------- ---------- ---------- -RSDPTEGCF NYPLVEKFLM
             S--------- ---------- ---------- PLSDPTEGCF NYPLVETFLM
             A--------- ---------- -----PPS-- VVSDPTEGCF NYPLVEKFLM
             ---------- ---------- ---------- ---------- ----------
             E--------- ---------- ---------- YDKARRERYF EFPLLERYLT
             E--------- ---------- ---------- YERARQERYF EFPLLERYLA
             E--------- ---------- ---------- YERARQERYF EFPLLERYLA
             E--------- ---------- ---------- LEKARKERYF EFPLLERYLA
             E--------- ---------- ---------- LEKARKERYF EFPLLERYLA
             E--------- ---------- ---------- LEKARKERYF EFPLLERYLA
             E--------- ---------- ---------- LEKARKERYF EFPLLERYLA
             E--------- ---------- ---------- LEKARKERYF EFPLLERYLE
             E--------- ---------- ---------- LERAKRKRYF EYPLLERYMQ
             E--------- ---------- ---------- LQRARKKQYF EYPLLERYMQ
             E--------- ---------- ---------- LQRAKKKRYF EYPLLERHMQ
             E--------- ---------- ---------- LQRAKKKRYF EYPLLERYLL
             E--------- ---------- ---------- LQRAKKKRYF EYPLLERYLL
             E--------- ---------- ---------- LDRAKRKRYF EYPLLERYMQ
             E--------- ---------- ---------- LQRAKRKRYF EYPLLERYLQ
             Q--------- ---------- ---------- LDKARRQRYF EFPLLERYLA
             E--------- ---------- ---------- LKSARHVRYF EFPLLERYLT
             E--------- ---------- ---------- LEKARRERYF EFPLLERYLA
             ---------- ---------- ---------- ------EGVL DFPLLHRYLA
             ---------- ---------- ---------- ------EKPY AFLLFENYLL
             R--------- ---------- -----EKREI IENAEKEKSP EQNLFEKYLE
             R--------- ---------- -----EKREI IENAEKEKSP EQNLFEKYLE
             R--------- ---------- -----EKREI IENAEKEKSP EQNLFEKYLE
             R--------- ---------- -----EKREI IENAEKEKSP EQNLFEKYLE
             K--------- ---------- -----EKREI IENAEKEKSP EQNLFEKYLE
             K--------- ---------- -----EKREI IENAEKEKSP EQNLFEKYLE
             R--------- ---------- -----ERREI IENAEKEKSP EQNLFEKYLE
             R--------- ---------- -----ERREI IENAEKEKSP EQNLFEKYLE
             R--------- ---------- -----ERREI IENAEKEKSP EQNLFEKYLE
             R--------- ---------- -----ERREI IENAEKEKSP EQNLFEKYLE
             R--------- ---------- -----ERREI IENAEKEKSP EQNLFEKYLE
             R--------- ---------- -----ERREI IENAEKEKSP EQNLFEKYLE
             R--------- ---------- -----ERREI IENAEKEKSP EQNLFEKYLE
             R--------- ---------- -----EKREI IENAEKEKSP EQNLFEKYLE
             R--------- ---------- -----ERREI IENAEKEKSP EQNLFEKYLE
             R--------- ---------- -----EKREI IENAEKEKSP EQNLFEKYLE
             R--------- ---------- -----EKREI IENAEKEKSP EQNLFEKYLE
             R--------- ---------- -----ERREI IENAEKEKSP EQNLFEKYLE
             R--------- ---------- -----EKREI IENAEKEKSP EQNLFEKYLE
             ---------- ---------- ---------- ---------- EVTDVSGMCV
             ---------- ---------- ---------- ---DHGARRH SVYIFAIFKL
             ---------- ---------- ---------- ------GRKS PIPLIPNI-I
             ---------- ---------- ---------- ---------- ----------
             ---------- ---------- ---------- ---------- ----------
             ---------- ---------- ---------- ---------- ----------
             ---------- ---------- ---------- ---------- ----------
             ---------- ---------- ---------- ---------- ----------
             ---------- ---------- ---------- ---------N AEKIAKNFFD
             ---------- ---------- ---------- ---------D AVKVCQTYFN
             ---------- ---------- ---------- ---------N LDKIIDRFFP
             ---------- ---------- ---------- ---------N IDDLVKNYFN
             ---------- ---------- ---------- ---------- ADSLVRNYFN
             ---------- ---------- ---------- ---------K AEDIVSAYFN
             ---------- ---------- ---------- ---------D VDALVKNYFN
             ---------- ---------- ---------- ---------- -SKWIAIYYF
             ---------- ---------- ---------- --------TC PKKIVETYFN
             ---------- ---------- ---------- ---------R PKKIVETYFN
             ---------- ---------- ---------- ---------- ----------
             S--TEGTLVK TQSLK--SIP EKLVVDKGTH GALDKKEGEQ AKALFEKVKK
             G--PEDSLVN SQSLK--SIP EKFVVDKSTA GALDKKEGEQ AKALFEKVKK
             TGAGSGKVGE GEKEKVLIEP EKVVSEPPVV TLLDKKEGEQ AKALFEKVKK
             F--EEGSPAT AD----LPIA EKLVAETSSA SVLDKKEGEQ AKALFEKVKK
             D--VEATVPM LQRTK--SRI EQGIVDRSET GVLDKKEGEQ AKALFEKVKK
             D--VEATVPM LQRTK--SRI EQGIVDRSET GVLDKKEGEQ AKALFEKVKK
             D--VGASRQS LPYTQ--PGL ETTGREN--S SVLDKKEGEQ AKAIFEKVKK
             D--IDSGKQS LPYPQ--PGL ESAGIESPTS SVLDKKEGEQ AKAIFEKVKR
             D--IDASKQS LPYPQ--PGL ESPGIESPTS SVLDKKEGEQ AKAIFEKVKR
             EGSPSASTPM INKTGFKFSA EKPVIEVPSM TILDKKDGEQ AKALFEKVRK
             EGSPSASTPM INKTGFKFSA EKPVIEVPSM TILDKKDGEQ AKALFEKVRK
             EGSPSPSTPM INKSGPKFSA DKPVLEVPGM TILDKKDGEQ AKALFEKVRK
             ---------- ---------- ------SESC SIKSHKHINP SLEGVTNQKP
             GGKREDKKLQ NAIVNGVLQN TENTSKETEP DCLEVKELTP HPSGLRTASK
             ---------- ---------- ---------- ---------- ----LEEVKK
             ---------- ---------- ---------- ---------- ----------
             ---------- ---------- --------DG VNVEMHLKQI EIKKFKYGIE

             TK-------- RGTKTLIIKY IFCRLLTLTI ILLACAYLGY YISLSSVTDE
             TK-------- KNSKCLIIKY IFCRLLTLVI IFIACLYLGY YISLSSLSDE
             TK-------- KNSKCLIIKY IFCRLLTLVI IFIACLYLGY YISLSSLSDE
             TK-------- KNSKNLIIKY VICRLLTLAI ILFACLYLGY YISLSSMTDE
             TK-------- KASRHLIVKY MSCRVLSLST ILLASLYLGY YLSLSSLSDE
             TK-------- KNSNNLIIKY ISCRLLTLII ILLACIYLGY YFSLSSLSDE
             TK-------- KNSNNLIIKY ISCRLLTLII ILLACIYLGY YFSLSSLSDE
             TK-------- KNSNYLIIKY ISCRLVTLTI ILLACVYLGY YFSLSSLSDE
             TK-------- KNSSHLIMKY ISCRLVTFVV ILLACIYLSY YFSLSSLSDE
             TK-------- KNSKNLIVKY ISCRVLSLSI ILLAGVYLGY YFSLSSLSDE
             TK-------- NNSYGLIIKY LICRVVTLII VFTACIYLGY YISLFSLTDE
             TK-------- RYSKGLLIRY LLCRTITVLA LTLACIYLCY YISL-STTDE
             TK-------- RSSWALAAKY LLCRVLTFLT LLLGCFYLTY YIFWVSPSDQ
             TK-------- KKSNHLIIKY VICRIMSFVI ILLACVYLGY YISLASLTDE
             ---------- ---------- ---------- ---------- ----------
             TK-------- RFSRCLVVKY LSGRGLTLLT LLLACVYLGY YIQLASLTDE
             TK-------- RFSHRLVVKY LACRGLTLLI LLLACIYLGY YILLASLTDE
             TK-------- RFSRSLVVKY LACRGLTLLI LLLACIFLAY YILLASLTDE
             TK-------- RFSHDLVLKY LACRGLTFLI LALACTYLGY YITLATLTDE
             TK-------- RTSRSLVAKY LLCRCLTLLT LLLGCVFLGY YIRLASHADE
             SK-------- RSSRSLLVKY LICRGLTFLF LLLACAFLRY YIHLASLSDE
             TK-------- RCTRSMLLYY LLCRGLTLVT LLCACIYLGY YLRLASATDE
             TK-------- RCSRGVLVRY LVCRGATLLI LLCACVYLGY YLRLASLTDE
             TK-------- RCSRKLIFYY LLCRVLTLLT LLCACIYLGY YLRLASTTDD
             TK-------- R-SSALLFYY LLCRGLTCVT LLCACIYLGY YLRLASVTDD
             TK-------- RSSRMLLLYY LLCRGLTCVT LLCACIYLGY YLRLASLTDE
             TK-------- RFSRRLLFYY LLCRGLTLVT LLCACIYMGY YYSLASVKDD
             ---------- ---------- ---------- ---------- ----------
             CK-------- QRSHYLVGIY ILRNLVLLSL MVATCIYLGY CHVSVFFQDE
             CK-------- QHSHSLVIIY LLRNLLLLLF LAATCLYLVF LHLNIFFQDE
             RK-------- QHSHSLVIIY LLRNLLLLLF LAATCLYLVF LHLNIFFQDE
             CK-------- QRSHSLVATY LLRNALLLLF TSATYLYLGH FHLDVFFQEE
             CK-------- QRSHSLVATY LLRNSLLLIF TSATYLYLGH FHLDVFFQEE
             CK-------- QRSHSLVATY LLRNSLLLIF TSATYLYLGH FHLDVFFQEE
             CK-------- QRSHSLVATY LLRNGLLLLF TSVTYLYLGH FHLDVFFQEE
             CK-------- QRSHWLVATY LLRNALLLLF TSATYLYLGQ FHLDVFFQDE
             CK-------- HGSYFLVSML FLRGFLLLTF MSASCLYLIY FHLSSFLQDE
             CK-------- QNSYFLVSML FLRGFLLLTF MTAACLYLAY FHLSAFLQDE
             CK-------- QNSYFLVSML FLRGFLLLIF MTAACLYLAY FHLSAFLQDE
             CK-------- QNSYFLVSML FLRGFLLLTF MTAACLYLAY FHLSAFLQDE
             CK-------- QNSYFLVSML FLRGFLLLTF MTAACLYLAY FHLSAFLQDE
             SK-------- QNSYFLVSML FLRGFLLLIF MTAACLYLAY FHLSAFLQDE
             CK-------- QNSYFLVSML FLRGFLLLTF MTSACLYLTY FHLSAFLKDD
             CK-------- QCSYYLVGMY ILRNFLLLIF IAATCLYLVY FHLTVFFQNE
             CK-------- QHSHCLVLTY LLRNALLLLF IALTCIYLGI FHLTVFYQEE
             CK-------- QRSHSLVGAF LLRNLLLLLL LAAACLYLGF LLLRVFVQDE
             CK-------- SRSYHLISIY LMRNFLLLVF IAAACLYLIY CHFPAFFQDR
             CK-------- VKKNQLIRLY LIRQVLVLLG IACTITYLLY FYFE-NLPDE
             RR-------- GRSNFLAKLY LVRHLFIIFL SIIPITYLST YYAT-QKQNE
             RR-------- GRSNFLAKLY LARHLFIIFL SIIPITYLST YYAT-QKQNE
             RR-------- GRSNFLAKLY LARHLFIIFL SIIPITYLST YYAT-QKQNE
             RR-------- GRSNFLAKLY LARHLFIIFL SIIPITYLST YYAT-QKQNE
             RR-------- GQSNFLARLY LGRQLSVVFL SIVPISYLCT YYAT-QKQNE
             RR-------- GQSNFLAKLY LGRHLFIIFL SIIPISYLCT YYAT-QKQNE
             RR-------- GQSNFLAKLY LARHLAIICL SSIPITYLSA YYAR-QRQNE
             RR-------- GQSNFLAKLY LGRHLAIVCL SSIPISYLSA YYAR-QRQNE
             RR-------- GQSNFLAKIY LARHLSIICL SSIPISYLST YYAR-QRQNE
             RR-------- GQSNFLAKLY LARHLAIICL SSIPISYLSA YYAR-QRQDE
             RR-------- GQSNFLAKLY LARHLAIICL SSIPISYLSA YYAR-QRQDE
             RR-------- GQSNFLAKIY LARHLAIICL SSIPISYLSI YYAR-QRQNE
             RR-------- GQSNFLAKIY LARHMAIICL SSIPISYLSA YYAR-QRQNE
             RR-------- GRSNILAKLY LARHLLIIFL SIIPITYLST YYAT-QKQNE
             RR-------- GRSNFLAKLY LARHLLILLL SVAPISYLCT YYAT-QKQNE
             RR-------- GRSNFLAKLY LARHVLILLL SAVPISYLCT YYAT-QKQNE
             RR-------- GRSNFLAKLY LARHVLILLL SAVPISYLCT YYAT-QKQNE
             RR-------- GRSNFLAKLY LARHLLILLL SVLPISYLCT YYAT-QKQNE
             RR-------- GRSNFLAKLY LARHVLILLL SVVPISYLCT YYAT-QKQNE
             QK-------- RWANYVTLLY VFIKMLYLGN VVLQVFMLNS FLGT--DNLF
             GK-------- FYGAYVSSVY IFIKALHLAN VILQFMLLNS FLQT-SDYPM
             GR-------- ---NWVSFNY ILTKFLFLVN LIAQMFLIHF FLGF-DLDDF
             ---------- ---NGYSFAY FFCELLNFIN VIVNIFMVDK FLGG--AFMS
             ---------- ---KLYAIRY WACEFLCCIN IIVQMYLMNR FFDG--EFLS
             ---------- ---QSWGAHL VFAEVLNLIN LLLQITWTNR FLGG--QFLT
             ---------- ---WCYSIKY AFCELLNVFI SILNFWLMDV VFNG--FWYK
             ---------- ---FRYFVSY VFCEILNLSI SILNFLLLDV FFGG--FWGR
             RHSNPS---- RNMTLRVVFN ILIKVLYIVA NLVAFLGLDN LLNG--EFVS
             RRANPY---- KKMFLRSLLN IIVKILYIVV NFITLFGLNN VLFD--KFNS
             YKLNTRTSGV LRLTLRQLFN LLIKLAYVVI NFLAFFGTNS LLHG--DFKG
             YQINPP---- NRMRMRLFGN LGVKLSYLIV NVVAFTVTDG LINN--DFGS
             YKINSK---- TKMRIRIFLN LVIKSFYITV CCVGFWLIDL LHNG--NFKS
             VKTNSI---- RKMKLRVVMT VCIKFLYLFA NVVAFILCDV LLNG--DFRK
             YNINSV---- FRLRLRVFLN VGVKLFYLVC NLFGFYFTDY LLLG--NYLS
             KKHNA----- CTMFFKVILN LSIKILYVAT NIGTFALFDY ILNG--SFRY
             YKMNGGR--- SKLRVKVILN IGVKTLYVIV NVVGFFCTDV LLNY--RYKS
             YKVNGGQ--- LELGFKTILS IIVKLLYVIV NLFGFLVTNL LLNN--KYLT
             ---------- ---------- ---------- ---------- -------DDV
             FRLHV----- EEGDILYVMY VRQTVLKVIK FLIIIAYNTA LVSE--VNFT
             FRLHV----- EEGDILYAMY VRQTVLKVIK FLIIIAYNSA LVSK--VQFT
             FRVHV----- EEGDILYSMY IRQTVLKVCK FFAILVYNLI YVEK--ISFL
             FRHHV----- EEGDLLYSMY MRQTVLKVCK FVLITIYNAV LVGK--IHFI
             FRTHV----- EEGDIVYRLY MRQTIIKVIK FILIICYTVY YVNN--ITFD
             FRTHV----- EEGDIVYRLY MRQTIIKVIK FALIICYTVY YVHN--IKFD
             FRVHV----- EEKDVIYRVY MKQIIVKVIV FVIIIIYVPY YLSF--IKLE
             FRMHV----- EQKDIIYRVY LKQIIVKVIL FVLIITYVPY FLTH--ITLE
             FRLHV----- EQRDIIYRVY LKQIIVKVIL FVLIITYVPY FLSY--ITLE
             FRAHV----- EDSDLIYKLY VVQTVIKTAK FIFILCYTAN FVNA--ISFE
             FRAHV----- EDSDLIYKLY VVQTLIKTAK FIFILCYTAN FVNA--ISFE
             FRTHV----- EDSDLIYKLY AVQTVIKTVK FIFILCYTLT FVTA--ISFK
             SQASK----- TSSGVLSKYY IFHVCFRTIL EVAFVVAQWL LF-GFRVPAH
             SKL------- RRQEGISRFY IIQVVFRNAL EIGFLVGQYF LY-GFSVPGL
             HKM------- RIAGSLWWTY VCSVVFRLIF EAVFMYLFYM IYPGYQMVRL
             ---------- KKHGGLWWTY LLSLFFKTGI EIAFLYILHK MWDSFDLPPL
             EHGKV----- KMRGGLLRTY IISILFKSVF EVAFLLIQWY IY-GFSLSAV

             FICNIKRGIL KND------- ---------- ---------- -----TTVPE
             FLCTIKTGIL RND------- ---------- ---------- -----TTVPE
             FLCTIKTGIL KND------- ---------- ---------- -----TTVPE
             FLCTIKTGIL KND------- ---------- ---------- -----TTVPE
             FVCSIKSGIL KND------- ---------- ---------- -----STVPD
             FVCSIKSGIL RND------- ---------- ---------- -----STVPD
             FVCSIKSGIL RND------- ---------- ---------- -----STVPD
             FVCSIKSGIL RND------- ---------- ---------- -----STVPD
             FLCSIKSGVL KND------- ---------- ---------- -----STIPD
             FICNIKSGIL KND------- ---------- ---------- -----STVPD
             FTCNIRTGIL RND------- ---------- ---------- -----TALPP
             FSCDIRSGVV VND------- ---------- ---------- -----SSVPP
             FSCYLRRGIL VNQ------- ---------- ---------- -----SEVPD
             FSCNIRTGIL END------- ---------- ---------- -----TSVPE
             ---------- ---------- ---------- ---------- ----------
             FSCNLRTGVL KND------- ---------- ---------- -----STVPS
             FPCDLRTGVL KND------- ---------- ---------- -----SMVPS
             FPCDLRTGVL QND------- ---------- ---------- -----SMVPS
             FACDLRTGVL KND------- ---------- ---------- -----SVVPE
             FSCDLRTGVL QND------- ---------- ---------- -----STVPS
             FSCDLRTGVL QND------- ---------- ---------- -----SVLPS
             FSCLLRVGLL VSD------- ---------- ---------- -----PSVPK
             FGCSLRTGLL VDD------- ---------- ---------- -----PTVPE
             FGCKLRVGLL ESD------- ---------- ---------- -----SGVPD
             FCCALRWGLL QND------- ---------- ---------- -----SYVPD
             FGCALRVGLL VSD------- ---------- ---------- -----PYVPD
             FDCKLRVGLL ESD------- ---------- ---------- -----PTVPE
             ---------- ---------- ---------- ---------- ----------
             FGCAIKAGLL RNE------- ---------- ---------- -----PHIPD
             FSCSIKTGLL QAE------- ---------- ---------- -----PHVPP
             FSCSIKTGLL QDE------- ---------- ---------- -----PHVPP
             FSCSIKTGLL HDE------- ---------- ---------- -----THIPD
             FSCSIKTGLL SDE------- ---------- ---------- -----THVPN
             FSCSIKTGLL SDE------- ---------- ---------- -----THVPN
             FSCSIKAKLL SDE------- ---------- ---------- -----THVPD
             FNCFIKTGLL HDE------- ---------- ---------- -----THVPE
             FSCFVRTGLL RDQ------- ---------- ---------- -----PWVPE
             FSCFVRTGML RDQ------- ---------- ---------- -----NWVPE
             FSCFVRTGML RDQ------- ---------- ---------- -----NWVPE
             FSCFVRTGML RDQ------- ---------- ---------- -----DWVPE
             FSCFVRTGML RDQ------- ---------- ---------- -----NWVPE
             FSCFVRTGAL RDQ------- ---------- ---------- -----SWVPE
             FNCFIRTSIL QDQ------- ---------- ---------- -----NRVPE
             FSCYVKTGLL FED------- ---------- ---------- -----TTIPD
             FTCLVKTRFL RTD------- ---------- ---------- -----IPKPE
             FSCSVKSGLL RDA------- ---------- ---------- -----PQVPT
             FSCSIKSDLL AND------- ---------- ---------- -----PTIPN
             FSCNIRSGEL LVM------- ---------- ---------- -----DGIPD
             FTCALGEPPD KTSH------ ---------- ---------- -----SKLLI
             FTCALGEPPD KTSS------ ---------- ---------- -----SKLHI
             FTCALGEPPD KTSS------ ---------- ---------- -----SKLHI
             FTCALGEPPD KTSN------ ---------- ---------- -----SKLYI
             FTCPLGEPPD MSSG------ ---------- ---------- -----QRQHV
             FTCILGEPPD LSSS------ ---------- ---------- -----PDLHV
             FTCALGGPPD TSSI------ ---------- ---------- -----PELRL
             FTCALGEPPD ISSY------ ---------- ---------- -----SELKL
             FTCALGEHPD ISSY------ ---------- ---------- -----PELKL
             FTCALGEPPD VSSY------ ---------- ---------- -----AELKL
             FTCALGEPPD VSSY------ ---------- ---------- -----AELKL
             FTCALGGPPD TSSY------ ---------- ---------- -----QELKL
             FTCALGEPPD ISSY------ ---------- ---------- -----LELKI
             FLCALGEPFH KTLN------ ---------- ---------- -----SKFYI
             FTCALGAAPG G--------- ---------- ---------- ------GPAV
             FTCALGASPD GAAG------ ---------- ---------- -----AGPAV
             FTCALGASPD GAAG------ ---------- ---------- -----AGPAV
             FTCALGASPD GPAA------ ---------- ---------- -----GGLAV
             FTCALGASPD GPVGS----- ---------- ---------- -----AGPTV
             YGFHILRDLL NGREWEVS-- ---------- ---------- -----GNFPR
             FGAHVLYDLF MGREWRDS-- ---------- ---------- -----GKFPR
             ISLRVGF--- -GSNWIAN-- ---------- ---------- -----GIFPR
             YGTDVLKFSN MDQDKRFDP- ---------- ---------- ---MIEIFPR
             YGTNIMKLSD VPQEQRVDP- ---------- ---------- ---MVYVFPR
             LGPHALKNRW SDELSVLD-- ---------- ---------- -----LVFPK
             YIHALAAIPV YDWNLWNLM- ---------- ---------- ---TSRVFPK
             YRNALLSLYN GDYNQWNII- ---------- ---------- ---TMAVFPK
             YGSKWVSWAK LDNAVAYDYM GKYD--QPKP ---------- ---GNVLLPP
             YGQSLIKWST QYSSNNYDYM GTVN--DPTP ---------- ---GNLILPP
             YGKKWLDWTR LNNTVAYDYM GVRD--HPKP ---------- ---GNELLPP
             YGFKWLGWSK GTNQESYDYT ASRG--SYKA ---------- ---GEVLLPN
             YGPSWIRWTK YNNSASHDFQ EMK---HPKP GYPHIVIKKE KSKGNVLLPP
             YGLNYVRWMR SHSFIGLTSY GLKAQIEPKP ---------- ---GYVLLPA
             YGFEYIKWSK LNSSKAHEFV NDRL--TPKP ---------- ---GEVLLPS
             FGYKWIIWAK SNDNNIYKEV NN----FRKP ---------- ---GNELFPP
             YGLQWVQWSR SNNSVN---- ------TAKP ---------- ---GNLILPA
             YGVDWIKWVQ NKQKFGFHDI GQHN--ISNP ---------- ---GDVLLPV
             YARSWFRWTE KTGSSMLDYS KYRS--TFRA ---------- ---GEILLPS
             VVCNVDIEDM TGY------- ---------- ---------- ---------K
             VDCNVDIQDM TGY------- ---------- ---------- ---------K
             VACRVETSEI TGY------- ---------- ---------- ---------A
             VPCSVHTEDM TGY------- ---------- ---------- ---------N
             VDCKVDIESL TGY------- ---------- ---------- ---------R
             VDCTVDIESL TGY------- ---------- ---------- ---------R
             IDCIVNVQAF TGY------- ---------- ---------- ---------K
             IDCSVDVQAF TGY------- ---------- ---------- ---------K
             IDCSIDVQAF TGY------- ---------- ---------- ---------K
             HVCKPKVEHL IGY------- ---------- ---------- ---------E
             HVCKPKVEHL TGY------- ---------- ---------- ---------E
             HVCSPNVEHL TGY------- ---------- ---------- ---------M
             FVCTS----- ---------- ---------- ---------- -----SPCMQ
             YECNR----- ---------- ---------- ---------- -----YPCIK
             VKCEA----- ---------- ---------- ---------- -----YPCPN
             VKCSNI---- ---------- ---------- ---------- -----DPCPN
             YTCKR----- ---------- ---------- ---------- -----DPCPH

             KFQCKMVAVG ---------- ---------- -----VFQVL SYINFFVYIL
             VVQCKLITVG ---------- ---------- -----VFKVL SYINLIVYLL
             VVQCKLIAVG ---------- ---------- -----VFKVL SYINLIVYLL
             LIQCKLIAVG ---------- ---------- -----VFQLL SYINLIVYLL
             KFQCKLIAVG ---------- ---------- -----IFRLL SFINLVVYVM
             QFQCKLIAVG ---------- ---------- -----IFQLL SVINLVVYVL
             QFQCKLIAVG ---------- ---------- -----IFQLL SVINLVVYVL
             QFQCKLIAVG ---------- ---------- -----IFQLL SFINFIVYVL
             RFQCKLIAVG ---------- ---------- -----IFQLL SLINLIVYAL
             RFQCKLIAVG ---------- ---------- -----IFQLL SFINLVVYVL
             LVQCKLIAVG ---------- ---------- -----VFRLL SYINLIIYVL
             ALQCKLVAVG ---------- ---------- -----IFQLL SYINLSVYLL
             VVQCKLVAVG ---------- ---------- -----VFRLL SCMNLVVYLL
             KLQCKLIAVG ---------- ---------- -----IFQLL SYINLIVFVL
             ---------- ---------- ---------- ---------- ----------
             AVQCKLVAVG ---------- ---------- -----VFRLL SYINLGVYVL
             PVQCKLVAVG ---------- ---------- -----VFRLL SYINLGVYVI
             AVQCKLVAVG ---------- ---------- -----VFRLL SYINLAVYVL
             AVQCKLVAVG ---------- ---------- -----IFRLL SYTNLAVYVL
             ALQCKLVAVG ---------- ---------- -----VFGLV SKINLGMYVL
             AVQCKLVAVG ---------- ---------- -----VFGLL SKINLGMYAF
             EVQCKLIAVG ---------- ---------- -----VFSLL SLVNLVLFIA
             KVQCKLIAVG ---------- ---------- -----VFSLL -LVNLVLFSA
             KVQCKLIAVG ---------- ---------- -----VFSLL SFVNLIVFAT
             RLQCKLIAVG ---------- ---------- -----VFSLL SLVNLILFVA
             EVQCKLIAVG ---------- ---------- -----VFSLL SLVNLVVFIA
             KVQCKLIAVG ---------- ---------- -----VFSLL SLVNLVVFAA
             ---------- ---------- ---------- ------FQLL SIINFIVYIL
             SVPCKLLFFS ---------- ---------- -----VFQMT SICLGTMYVL
             LIPCKLVFFS ---------- ---------- -----VFQLI SLTVGGVYVL
             LIPCKLVFFS ---------- ---------- -----VFQLI SLTVGGVYVL
             LITCRLTSLS ---------- ---------- -----VFQIV SLASVAIYTL
             LITCRLTSLS ---------- ---------- -----IFQIV SLSSVAIYTI
             LITCRLTSLS ---------- ---------- -----IFQIV SLSSIAIYTI
             LITCRLTSLS ---------- ---------- -----VFQIV SLSSVAIYTL
             LITCRLTSLS ---------- ---------- -----VFQIV SVSSAAIYTI
             LVQCKMTGLL ---------- ---------- -----VFQVI SVANGAVYVL
             LVQCKMIGQL ---------- ---------- -----VFQVI SVANGAIYVL
             LVQCKMIGQL ---------- ---------- -----VFQVI SVANGAIYIL
             LVQCKMIGQL ---------- ---------- -----VFQVI SVANGAIYVL
             LVQCKMIGQL ---------- ---------- -----VFQVI SVANGAIYVL
             MVQCKMTGQL ---------- ---------- -----VFQVI SVANGAIYVL
             LIQCKIIGHL ---------- ---------- -----VFQVI SVANGAIYVL
             FIQCKLTSLV ---------- ---------- -----IFQLV SVVNGAIYVL
             FVNCKFVSLA ---------- ---------- -----IFQII SVANAVIYIL
             VIPCKLVAFS ---------- ---------- -----AFQLI SLANGGVYAL
             AIQCKLTSM- ---------- ---------- ---------- ----------
             AVNCKLPGVA ---------- ---------- -----MFRIA CVINIAFY--
             RVNCKLPSVQ ---------- ---------- -----LQRII AGVDIVLLSF
             RVNCKLPSVQ ---------- ---------- -----LQRII AGVDIFLLCF
             RVNCKLPSVQ ---------- ---------- -----LQRII AGVDIFLLCF
             RVNCKLPAVQ ---------- ---------- -----LQRII AGVDIVLLCF
             SVKCKLPSVQ ---------- ---------- -----MQRII VIVDITLLSF
             RVNCKLPSVQ ---------- ---------- -----LQRII TIVDILLLCF
             NVNCKLPAVQ ---------- ---------- -----LQRIM AAVDIALLCT
             RVNCKLPAVQ ---------- ---------- -----LQRIM AAVDISLLCT
             RVNCKLPAVQ ---------- ---------- -----LQRIM AAVDIALLCT
             RVNCKLPAVQ ---------- ---------- -----LQRIM ATVDIALLCT
             RVNCKLPAVQ ---------- ---------- -----LQRIM ATVDIALLCT
             SVNCKLPSVQ ---------- ---------- -----LQRIM AAVDISLLCT
             RVNCKLPAVQ ---------- ---------- -----LQRIM AAVDIALLCT
             RMNCKLPAVQ ---------- ---------- -----LQRII ASVDIFLLSF
             RVTCKLPSVQ ---------- ---------- -----LQRIV AGVDVVLLCA
             RVSCKLPSVQ ---------- ---------- -----LQRII AGVDIVLLCV
             RVSCKLPSVQ ---------- ---------- -----LQRII AGVDIVLLCV
             RVSCKLPSVQ ---------- ---------- -----LQRII AGVDIVLLCF
             RVSCKLPSVQ ---------- ---------- -----LQRII AGVDIVLLCF
             VTMCDF-EVR ---VLGNVHH HTVQCVLMIN MFNEKIFLFL WFWYFMVAFV
             VTLCDF-EIR ---VLGNVHR HTVQCVLVIN MLTEKIFIFL WLWLTVLAIV
             QTMCDF-EIR ---KKGSIQK YSVQCVLSMN MLNEKVFLAL FYWIIALFFL
             LTKCTFHKFG ---PSGSVQK HDTLCVLALN ILNEKIYIFL WFWFIILATI
             VTKCTFHKYG ---PSGSLQK HDSLCILPLN IVNEKTYVFI WFWFWILLVL
             ITKCKFHKFG ---DSGSIQM HDALCVMALN IMNEKIYIIL WFWYAFLLIV
             VAKCEMFVYG ---PSGTPNI MDILCVLPLN ILNEKIFAVL YVWFLFIALL
             CAKCEMYKGG ---PSGSSNI YDYLCLLPLN ILNEKIFAFL WIWFILVAML
             FGYCEMYESS KDIKHSTANK HKLICELSQN ILYQYSLVIV WFAIVFGIVI
             FGYCELYESS KDIKHSTANS YKFICELSQN ILYQYCFMIL WFSIVLGIIV
             FGYCELYSSS KDIKASFGNQ HKLLCEISPH ILYQYVFVVL WFGMVLGMVV
             FGFCDLLEIS QDIKQTTFNN HRFVCEISQN ILYQYVLVIL WFLYIIGMII
             MGICEIAESY GDSTHSMINH NKFVCEISPN ILYQYVLIML WFLIVFSIIV
             MGFCEIHEAS RDNRNSYINS HRFICEISPH LLYQYVMLVF WFLLVFGIGI
             MGFCEIFEAY KETTVEKQNA NKFICEYSTN ILNQYVLILL WFFFVAGIFI
             FGYCELYEST KDIKHSVANK HKFVCELSQH ILYQYCFLII WFLVICGVVI
             MGICEIYEGI MDKISNLNNK HKFICEISPN ILYQYVMLVL WFIFTIGIAI
             LALCEIPAAS NNNRYQYVNN HKFICEISPN VLYQYVMVVL WFIFILGVLV
             FGLCDIQEQW MDNTSIKNNK HKFICEFSAH VLYHYVLILL WFFVVFGIIS
             NFCCNHTMAH ---------- ---------- -----LFSKL SYCYLCFVSI
             NFSCNHTMAH ---------- ---------- -----LFSKL SFCYLCFVSI
             SFCCNHTKAH ---------- ---------- -----LFSKL AFCYISFVCV
             SFCCNHTKAH ---------- ---------- -----LFSKL AITYLCFLGV
             MYRCAHPLAT ---------- ---------- -----LFKIL ASFYISLVVV
             TYRCAHPLAT ---------- ---------- -----LFKIL ASFYISLVIF
             RYQCVYSLAE ---------- ---------- -----IFKVL ASFYVVLVIF
             RYQCVYSLAE ---------- ---------- -----IFKVL ASFYVILVIL
             RYQCVYSLAE ---------- ---------- -----IFKVL ASFYVILVML
             VFECTHNMAY ---------- ---------- -----MLKKL LISYISIICV
             VFECTHNMAY ---------- ---------- -----MLKKL LISYISIICV
             KFECTHNMAF ---------- ---------- -----MLKKL LVSYIALICV
             SVDCYVSRPT ---------- ---------- --EKTVFLIF ------MFCV
             EVECYVSRPT ---------- ---------- --EKTVFLVF ------MFAV
             TVDCFVSRPT ---------- ---------- --EKTIFTVF ------MLVT
             IVDCYIARPT ---------- ---------- --EKKVFTYF ------MVAA
             QVDCFLSRPT ---------- ---------- --EKTIFIIF ------MLVV

             LLPLVIYALL VPL----R-- QS-------- ----TDILQV YELLPTFDV-
             VMPLVVYAMF VPF----R-- WN-------- ----SGILKV YEILPTFDV-
             VMPLVVYAMF VPF----R-- WN-------- ----SGILKV YEILPTFDV-
             VMPIVMYAML VPF----R-- RS-------- ----SDILKV YEILPTFDV-
             LVPVVVYSLF VPF----Q-- QK-------- ----MDVLKV YEILPTFDI-
             LAPVVVYTLF VPF----R-- QK-------- ----TDVLKV YEILPTFDV-
             LAPVVVYTLF VPF----R-- QK-------- ----TDVLKV YEILPTFDV-
             LTPVVIYTLF VPF----R-- QK-------- ----TDVLTV YEILPTFDV-
             LIPVVVYTFF IPF----R-- QK-------- ----TDILKV YEILPTFDV-
             LAPLVVYTLF VPF----R-- QK-------- ----TDVLKV YEILPTFDV-
             IMPFIIYAML VPF----R-- KT-------- ----ANVLKV YEVLPTFSV-
             LLPLCMFAML VPF----R-- RT-------- ----KGFLKP FEMLPTIGV-
             LVPAVVYAGL QPA----RQH QR-------- ----GQFLRP YHLLPAFGHV
             LLPVIMYTML VPL----R-- QR-------- ----TYFLRV YEILPTLDY-
             ---------- ---------- ---------- ---------- ----------
             LAPLVVYAAL GPA----R-- QS-------- ----SSFLRP YELLPGFGA-
             LAPLVVYAAL GPA----R-- QS-------- ----SSFLRP YEMLPGFGA-
             LAPLVVYAAL GPA----R-- QS-------- ----SSFLQP YEMLPGFGA-
             LAPLVVYAAL GPA----R-- QS-------- ----SGFLKP YELLPGFGT-
             LSPVVVYAAL GPA----R-- QS-------- ----SSFLQP YEILPGFGS-
             LSLFVVYAVL GPG----R-- QS-------- ----SSFLRP YEILPGFGT-
             LVPAVIYAAV RPL----FRT GH-------- ----ARFLEI YQSLPTASV-
             LVPVVIYAGL RPL----LCI GN-------- ----ASFLDT YQSLPTVSV-
             LIPVVIYASL RPL----YCY GH-------- ----AHFLET YQSLPTVSV-
             LVPAVVYASL RPL----LCH GY-------- ----ARFLES YQLLPTVGV-
             LIPAVIYASL RPL----LCH GY-------- ----TRSLQT YQLLPTVGV-
             LMPVVVFAGL RPL----LFR EH-------- ----AKFLEI YQSLPTVGV-
             LVPVTVYSML FPL----R-- RN-------- ----PTFLQV YNLLPQFEV-
             LGPVVIYHLL HLF----H-- WD-------- ----KRLLSI YEMLPAFDL-
             LMPVVIYSAL QLC----Q-- WD-------- ----KGLLSV YEMLPAFDL-
             LMPVVVYSAL QLC----Q-- WD-------- ----KGLLSV YEMLPAFDL-
             LVPVILYNLT RLC----R-- WD-------- ----KRLLSI YEMLPAFDL-
             LVPVIIYNLT RLC----R-- WD-------- ----KRLLSV YEMLPAFDL-
             LVPVIIYNLT RLC----R-- WD-------- ----KRLLSV YEMLPAFDL-
             LVPVIIYNLT RLC----Q-- WD-------- ----KRLLSI YEMLPAFDL-
             LVPVIIYNLT RLC----R-- WD-------- ----KGLLSI YEMLPAFDL-
             LAPIVLFSLL RLF----C-- WD-------- ----TTFLSL YEVLPGLGL-
             LAPIVLFSLI RLF----V-- WD-------- ----TTFFSV YEVLPALNL-
             LAPIVLFSLL RLF----V-- WD-------- ----TTFISI YEVLPALDL-
             LGPIVLFSLV RLF----V-- WD-------- ----TTFFSV YEVLPALDV-
             LGPIVLFSLI RLF----V-- WD-------- ----TTFFSV YEVLPALDV-
             LGPIVLFSLV RLF----V-- WD-------- ----TTFLSV YEVLPALGL-
             LAPIVLFSLL RLF----V-- WD-------- ----NTFISV YEVLPALDL-
             MVPLLLFNLL KLC----C-- WD-------- ----KRFLYI YEMLPAFDL-
             LVPMIIYNLS KLC----Y-- WD-------- ----KQFLNV YEMLPAFDL-
             LAPALLYNVL QLL----H-- WD-------- ----K----- ----------
             ---------- ---------- ---------- ---------- ----------
             ---------- ---------- ---------- ---------- ----------
             MNLIILINLI HLF----I-- VR-------- ----KSNF-I FDKLNKVGIK
             MNLIILINLI HLF----I-- FR-------- ----KSNF-I FDKLNKVGIK
             MNLIILINLI HLF----I-- FR-------- ----KSNF-I FDKLNKVGIK
             MNLIILINLV HLF----I-- FR-------- ----KSNF-I FDKLNKVGIK
             INLIILINLV HLF----I-- VR-------- ----KSNF-I FDKLHKVGIK
             MNLIILINLI HLF----I-- VR-------- ----KSNF-I FDKLHKVGIK
             MNLIILLNLL HLF----V-- VR-------- ----KSNF-V FDKLHKVGIK
             MNLIILVNLL HLF----V-- VR-------- ----KSNF-V FDKLHKVGIK
             MNLIILVNLL HLF----V-- VR-------- ----KSNF-V FDKLHKVGIK
             MNLIILLNLL HLF----V-- VR-------- ----KSNF-V FDKLHKVGIK
             MNLIILLNLL HLF----V-- VR-------- ----KSNF-V FDKLHKVGIK
             MNLIILINLL HLF----V-- VR-------- ----KSNF-V FDKLHKVGIK
             MNFIILLNLL HLF----V-- VR-------- ----KSNF-V FDKLHKVGIK
             INLIILVNLI HLF----I-- VR-------- ----KSNF-I FDKLNKVGIK
             MNLVILVNLT HLF----I-- FR-------- ----KSNF-V FDKLHKVGIK
             MNLIILVNLI HLF----I-- FR-------- ----KSNF-I FDKLHKVGIK
             MNLIILVNLI HLF----I-- FR-------- ----KSNF-I FDKLHKVGIK
             MNLIILVNLI HLF----I-- FR-------- ----KSNF-I FDKLHKVGIK
             MNLIILVNLI HLF----I-- FR-------- ----KSNF-I FDKLNKVGIK
             SAVSMFHWII ISF----LPG QH-------- ----MKFIRK YLRA-----T
             TALNLIFWFI ALV----SNS CR-------- ----EHFVSK HLDI------
             TVWNLFTSFQ HFF----HAS SR-------- ----KEFVRR MLSAGGHTLT
             SGVAVLYSLV VIM----MPT TR-------- ----ETIIKR SYRS------
             LIGLIVFRGC IIF----MPK FR-------- ----PRLLNA SNRM------
             TVLGLLWRIL TLCFYRNVTF TR-------- ----WSLYWA KPGQ------
             AIMNILYRLL VIC----CPE LR-------- ----LQLLRT HLNG------
             ISLKFLYRLA TVL----YPG MR-------- ----LQLLRA RARF------
             SVIGLILLLV SYA--VNMFG AK-------- DNYGGKKIRS LTLR------
             SFVGLLILIV RYV--TGMFK TQ-------E RNMFGEVIKS LSIR------
             SIVGLIISAV SYA--IGFIG IN----QHSR NSELKKLFNS LCYR------
             SSIGFIWKLV NHF--IVVGF LY-------Q GSEAKKVYEM LTFR------
             SISGLIISLV GHL--VTVTC FL------ND GNPAREIYQI LTFR------
             SIAGVIVAMF GYL--INFIC LL------SK DSPAKKIYRI VTFR------
             SAIGLARNVT GHA--YQLWC VR---CIGGI KRSKKSITCY ITLR------
             SLFGFFIQIF QYFRLLVRRC YL-------R DPPTKKLLNS LNLY------
             SCLGLLLNIS SYV--VIYLN FL-----KCH GKKINMVHNN LSIR------
             SCAGFFLNIF EYF--YIYFN ILLNRNAFLK NQVDDKLFYN ITLR------
             SALGLFYHAT TYL--LIILP FA------KH SKKMDQF--- ----------
             YGLTCLYTLY WLF------- ---------- ----YRSLKE YSFEYVRQET
             YGLTCLYTLY WLF------- ---------- ----YRSLRE YSFEYVRQET
             YGITCLYTLY WLF------- ---------- ----HRPLKE YSFRSVREET
             YGLTCLYTLY WLF------- ---------- ----RRPLKE YSFRSVREET
             YGLICMYTLW WML------- ---------- ----RRSLKK YSFESIREES
             YGLICMYTLW WML------- ---------- ----RRSLKK YSFESIREES
             YGLTCTYSLW WML------- ---------- ----RSSLKQ YSFEKLREKS
             YGLTSSYSLW WML------- ---------- ----RSSLKQ YSFEALREKS
             YGLTSSYSLW WML------- ---------- ----RSSLKQ YSFEALREKS
             YGFICLYTLF WLF------- ---------- ----RIPLKE YSFEKVREES
             YGFICLYTLF WLF------- ---------- ----RIPLKE YSFEKVREES
             YGLVCFYTLF WLF------- ---------- ----RRPLKE YSFEKVREES
             GVFCIFLNFL ELNHLAWKMI KR-------- ---------- ----------
             SGICVVLNLA ELNHLGWRKI KL-------- ---------- ----------
             SSVCIVLNMA ELVYLVVRAC TR-------- ---------- ----------
             SALCIILNIC EIFYLLFKRI LN-------- ---------- ----------
             SLVSLALNII ELFYVFFKGV KD-------- ---------- ----------

             --LKFK--TK SYN------- ---------- -DLSLYLLFL EENVSELKSY
             --LKLK--SK SLD------- ---------- -DLSIYLLFL EENVSELKSY
             --LKLK--SK SLD------- ---------- -DLSLYILFL EENVSELKSY
             --LKLK--S- NYD------- ---------- -DLSLYLLFL EENVSELKSY
             --LHLK--LE GYN------- ---------- -DLSLYVLFL EENISELKSY
             --LHFK--SE GYN------- ---------- -DLSLYNLFL EENISEVKSY
             --MHFK--SE GYN------- ---------- -DLSLYNLFL EENISEVKSY
             --LHFK--SE GYN------- ---------- -DLSLYNLFL EENISELKSY
             --LHFK--SE GYN------- ---------- -DLSLYNLFL EENISELKSY
             --LHFK--SE GYN------- ---------- -DLSLYILFL EENISELKSY
             --QQAP--SK TYD------- ---------- -DHSLFLLFL EENVSELKSY
             --MQFG--QA TWD------- ---------- -DLALYLLFL EENLSELKSY
             LDLQPA--TR RYD------- ---------- -DLSIYLLFL EENLSELKSY
             --LDIS--TR NYN------- ---------- -DLSLYLLFL EENLSELKSY
             ---------- ---------- ---------- ---------- ----------
             --LGLV--TP FYN------- ---------- -DLSIYLLFL QENLSELKSY
             --LGLV--TP VYN------- ---------- -DLSIYLLFL HENLSALKSF
             --LGVI--TP VYN------- ---------- -DLSIYLLFL QENLSELKSF
             --LGLV--TP RYN------- ---------- -DLSIYLLFL KENLSKLKSF
             --LGVI--TP FYN------- ---------- -DLSIYLLFL KENLSHVESF
             --LGAI--MP FYN------- ---------- -DLSIYLLFL KENLSHVESF
             --LPNP--TN QWD------- ---------- -DLSLYLLFL EENISELKSY
             --LPRP--GG QWD------- ---------- -DLALYLLFL EENLSELKSY
             --LPKP--GG QCD------- ---------- -DLSLYLLLL EENISEVKSY
             --LPTP--DG QWD------- ---------- -DLSLYLLFL DENISELKSF
             --LPTP--DG QWD------- ---------- -DLSLYLLFL DENISELKSF
             --LPPP--NG QCD------- ---------- -DLSMYLLFL EENLSELKSY
             --MKMS--KG SWN------- ---------- -DLTLYLRFL EENVSEIKSH
             --LSRKMLTC PMN------- ---------- -DLNIILLFL RANISEIKSF
             --LSRKMLTC PIN------- ---------- -DLNVILLFL RANISELSSF
             --LSRKMLTC PVN------- ---------- -DLNVILLFL RANISELTSF
             --LSRKMLGC PIN------- ---------- -DLNVILLFL RANISELVSF
             --LSRKMLGC PIN------- ---------- -DLNVILLFL RANISELISF
             --LSRKMLGC PIN------- ---------- -DLNVILLFL RANISELISF
             --LSRKMLGC PIN------- ---------- -DLNVILLFL RANISELISF
             --LSRKMLGC PIN------- ---------- -DLNVILLFL RANISELISF
             --ISGQKLGC PLN------- ---------- -DLNVLLLFL RANVAQLQSY
             --IHHRKLGC PLN------- ---------- -DLNVLLLFL HANIAHLMSY
             --INRRRLGC PLN------- ---------- -DLNVLLLFL RANIAHLKSY
             --LNRRRLGC PLN------- ---------- -DLNVLLLFL RANVAHLKS-
             --INRRRLGC PLN------- ---------- -DLNVLLLFL RANVAHLKSY
             --IANRKLGC PLN------- ---------- -DLNVLLLFL RANVGQLRSF
             --LKSRKLGC PLN------- ---------- -DLNVLLLFL RANVAHLKSY
             --LSRKMLSC PIN------- ---------- -DLNVILLFL RANINELKSF
             --LSKKMLGC PIN------- ---------- -DLNVIILFL RANISELKSY
             ---------- ---------- ---------- -PXNLILLFL QANISELKSF
             ---------- ---------- ---------- ---------- ----------
             ---------- ---------- ---------- ---------- ----------
             TKKQWQ--KS QFC------- ---------- -DINILAMFC NENRDHIKSL
             TKKQWQ--KS QFC------- ---------- -DINILAMFC NENRDHIKSL
             TKKQWQ--KS QFC------- ---------- -DINILAMFC NENRDHIKSL
             TKKQWQ--KS QFC------- ---------- -DINILAMFC NENRDHIKSM
             TKKQWQ--KS QFC------- ---------- -DINILALFC NENRDHIKSL
             TKKQWQ--KS QFC------- ---------- -DINILAMFC NENRDHIKSL
             TRRRWQ--KS PFC------- ---------- -DINILAMFC NENRDHIKSL
             TRRRWQ--KS QFC------- ---------- -DINILAMFC NENRDHIKSL
             TRRRWQ--KS QFC------- ---------- -DINILAMFC NENRDHIKSL
             TRRRWQ--KS QFC------- ---------- -DINILAMFC NENRDHIKSL
             TRRRWQ--KS QFC------- ---------- -DINILAMFC NENRDHIKSL
             TRRRWQ--KS QFC------- ---------- -DINILAMFC NENRDHIKSL
             TRRRWQ--KS PFC------- ---------- -DINILAMFC NENRDHIKSL
             TKKQWQ--KS QFC------- ---------- -DINILAMFC NENRDHIKSL
             TRRQWR--RS QFC------- ---------- -DINILAMFC NENRDHIKSL
             TRRQWR--RS QFC------- ---------- -DINILAMFC NENRDHIKSL
             TRRQWR--RS QFC------- ---------- -DINILAMFC NENRDHIKSL
             TRRQWR--RS QFC------- ---------- -DINILAMFC NENRDHIKSL
             TRRQWR--RS QFC------- ---------- -DINILAMFC NENRDHIKSL
             DLATDRQSVK KFVHKFLGY- ---------- -DGVFCMRMI SAHAG-----
             ----QSDQIS RFVHRFLRA- ---------- -DGVFLLQMI ASHSG-----
             DGGHGEEKVP LVERPDGTYS NDYNRVLSIN PDIVVVLHLI AKNAG-----
             ---AQRKEIA GLVRR-LEI- ---------- -GDFLILHFL SQNLS-----
             ---IPMEICR SLSRK-LDI- ---------- -GDWWLIYML GRNLD-----
             ---LDENELL AVIDK-CNF- ---------- -SNWMFLFFL RSNLS-----
             ---MPKSHVR EVLAS-AGY- ---------- -GDWFVLMCV SINVN-----
             ---MPKKHLQ VALRN-CSF- ---------- -GDWFVLMRV GNNIS-----
             ---------- ---------- ---------- -EREYLEFIQ KKN-------
             ---------- ---------- ---------- -EAEYMDIIL KKR-------
             ---------- ---------- ---------- -EIEYLELLR KKN-------
             ---------- ---------- ---------- -EREYLEFVR KKN-------
             ---------- ---------- ---------- -ECEYLEMIR RRN-------
             ---------- ---------- ---------- -EIDYLECIR RKN-------
             ---------- ---------- ---------- -EIEYLEFMK KSN-------
             ---------- ---------- ---------- -ELVYLQRIE SKD-------
             ---------- ---------- ---------- -EIEYLRYIR NKD-------
             ---------- ---------- ---------- -ENEYLKNIL NTD-------
             ---------- ---------- ---------- ---------- ----------
             GIDDIPDVKN ---------- ---------- -DFAFMLHMI DQY-------
             GIDDIPDVKN ---------- ---------- -DFAFMLHMI DQY-------
             GMNDIPDVKN ---------- ---------- -DFAFMLHLI DQY-------
             GIGDIPDVKN ---------- ---------- -DFAFVLHLV DQY-------
             SYSDIPDVKN ---------- ---------- -DFAFMLHLI DQY-------
             SYSDIPDVKN ---------- ---------- -DFAFMLHLI DQY-------
             NYSDIPDVKN ---------- ---------- -DFAFILHLA DQY-------
             NYSDIPDVKN ---------- ---------- -DFAFILHLA DQY-------
             NYSDIPDVKN ---------- ---------- -DFAFILHLA DQY-------
             SFSDIPDVKN ---------- ---------- -DFAFLLHMV DQY-------
             SFSDIPDVKN ---------- ---------- -DFAFLLHMV DQY-------
             SFSDIPDVKN ---------- ---------- -DFAFLLHMV DQY-------
             ---------- ---------- ---------- ---------- ----------
             ---------- ---------- ---------- ---------- ----------
             ---------- ---------- ---------- ---------- ----------
             ---------- ---------- ---------- ---------- ----------
             ---------- ---------- ---------- ---------- ----------

             KCLKVL---- ---------E NLK----GNG ---------- ----------
             KCLKVL---- ---------E NIA----VS- ---------- ----------
             KCLKVL---- ---------E NIA----VS- ---------- ----------
             KCLKVL---- ---------E NIA----GP- ---------- ----------
             KCLKVL---- ---------E NIK----SSC ---------- ----------
             KCLKVL---- ---------E NIK----SSG ---------- ----------
             KCLKVL---- ---------E NIK----SSG ---------- ----------
             KCLKVL---- ---------E NIK----SSG ---------- ----------
             KCLKVL---- ---------E NIK----SNG ---------- ----------
             KCLKVL---- ---------E NIK----SSC ---------- ----------
             KFLKVL---- ---------E NIK----NTG ---------- ----------
             KCLKVL---- ---------E LLK----EQG ---------- ----------
             KCLQVL---- ---------E LLS----EGG ---------- ----------
             KCLKVI---- ---------E LIM----DSG ---------- ----------
             ---------- ---------- ---------- ---------- ----------
             KCLQVL---- ---------G LLQ----EAG ---------- ----------
             KCLQVL---- ---------E LLQ----EAD ---------- ----------
             KCLKVL---- ---------E LLQ----QAG ---------- ----------
             KCLQVL---- ---------E LLQ----ENG ---------- ----------
             KCLQVL---- ---------E LLQ----AAD ---------- ----------
             KRLQVL---- ---------E LLQ----KSE ---------- ----------
             KYIKVL---- ---------E LLK----RRG DSC------- ----------
             KYIKVL---- ---------E LLK----RRG ECS------- ----------
             KYMKVL---- ---------E MLR----RRG EHA------- ----------
             KYIKVL---- ---------E LLR----RRG QCS------- ----------
             KYIKVL---- ---------E LLR----RRD QYS------- ----------
             KYIKVL---- ---------E MLR----RRG ECS------- ----------
             KCLKVL---- ---------E HVK----DMG I--------- ----------
             SRLSVL---- ---------C TLR----DVT ADKENI---- ----------
             SRLNAV---- ---------S ALR----GAT AEKQDI---- ----------
             SRLNAV---- ---------S ALR----EAS AEKQDI---- ----------
             SWLSVL---- ---------C ALK----DTA TQKHNI---- ----------
             SWLSVL---- ---------C VLK----DTT TQKHNI---- ----------
             SWLSVL---- ---------C VLK----DTT TQKHNI---- ----------
             SWLSVL---- ---------C VLK----DTT SQKHNI---- ----------
             SWLSVL---- ---------S VLK----DTT TQKHNI---- ----------
             SRLRAI---- ---------C SLAPPRLKGA KGV------L TEEQAEEMLE
             GKVRAL---- ---------C SLAPPQVGNT TAAQGL---- ----------
             GQVRAL---- ---------C SLAPPQVGNT TAQQGLHAML TQEEIEEREE
             ---------- ---------- ---------- ---------- ----------
             GQVRAL---- ---------C SL-------- ---------- ----------
             GKVRAL---- ---------C SLAPPQVGTA TADQGL---- ----------
             GQVRAL---- ---------C SL-------- ---------- ----------
             GRLSVL---- ---------C ALR----DST SARREI---- ----------
             SRLSVL---- ---------C TLK----DTA NKKQNI---- ----------
             SRLSAV---- ---------C ALS----QAP AGPHHI---- ----------
             ---------- ---------- ---------- ---------- ----------
             ---------- ---------- ---------- ---------- ----------
             NRLDFI---- ---------T NES------- ---------- ----------
             NRLDFI---- ---------T NES------- ---------- ----------
             NRLDFI---- ---------T NES------- ---------- ----------
             NRLAFITNES DXXXXXXXXT NES------- ---------- ----------
             NRLDFI---- ---------T NES------- ---------- ----------
             NRLDFI---- ---------T NES------- ---------- ----------
             NRLDFI---- ---------T NES------- ---------- ----------
             NRLDFI---- ---------T NES------- ---------- ----------
             NRLDFI---- ---------T NES------- ---------- ----------
             NRLDFI---- ---------T NES------- ---------- ----------
             NRLDFI---- ---------T NES------- ---------- ----------
             NRLDFI---- ---------T NES------- ---------- ----------
             NRLDFI---- ---------T NES------- ---------- ----------
             NRLDFI---- ---------T NES------- ---------- ----------
             NRLDFI---- ---------T NES------- ---------- ----------
             NRLDFI---- ---------T NES------- ---------- ----------
             NRLDFI---- ---------T NES------- ---------- ----------
             NRLDFI---- ---------T NES------- ---------- ----------
             NRLDFI---- ---------T NES------- ---------- ----------
             ---------- ---------- ---------- ---------- ----------
             ---------- ---------- ---------- ---------- ----------
             ---------- ---------- ---------- ---------- ----------
             ---------- ---------- ---------- ---------- ----------
             ---------- ---------- ---------- ---------- ----------
             ---------- ---------- ---------- ---------- ----------
             ---------- ---------- ---------- ---------- ----------
             ---------- ---------- ---------- ---------- ----------
             ---------- ---------- ---------- ---------- ----------
             ---------- ---------- ---------- ---------- ----------
             ---------- ---------- ---------- ---------- ----------
             ---------- ---------- ---------- ---------- ----------
             ---------- ---------- ---------- ---------- ----------
             ---------- ---------- ---------- ---------- ----------
             ---------- ---------- ---------- ---------- ----------
             ---------- ---------- ---------- ---------- ----------
             ---------- ---------- ---------- ---------- ----------
             ---------- ---------- ---------- ---------- ----------
             ---------- ---------- ---------- ---------- ----------
             ---------- ---------- ---------- ---------- ----------
             ---------- ---------- ---------- ---------- ----------
             ---------- ---------- ---------- ---------- ----------
             ---------- ---------- ---------- ---------- ----------
             ---------- ---------- ---------- ---------- ----------
             ---------- ---------- ---------- ---------- ----------
             ---------- ---------- ---------- ---------- ----------
             ---------- ---------- ---------- ---------- ----------
             ---------- ---------- ---------- ---------- ----------
             ---------- ---------- ---------- ---------- ----------
             ---------- ---------- ---------- ---------- ----------
             ---------- ---------- ---------- ---------- ----------
             ---------- ---------S VLVKDGSWNG ---YGAINQD SQSIASLTFR
             ---------- ---------A VRGAQAKRKS I--YEIRNKD LPRVSVPNFG
             ---------- ---------H SHHNSNPSSG KGSFYGHKIS ----------
             ---------- ---------- -CMNKYKASS KRSVTYNKAS TCQCHIHL--
             ---------- ---------R VKGRSDPYHA TTGPLSPSKD CGSPKYAYFN

             ---------- --------EK FDAM--QLLV NLGSIKTDTV DRKA-PSTKS
             ---------- --------EK FDVM--QLLI NLGTIKTDTV DGKPGTAVPG
             ---------- --------EK FDVM--QLLI NLGTIKTDTV DGKPRMAVPG
             ---------- --------EK CDIM--HLLL NLGAIKTDTV DGKP-AAAKE
             ---------- --------QD VDPM--LLLT NFGMIKMDMV DGKN-PEPVE
             ---------- --------QG IDPM--LLLT NLGMIKMDVV DGKT-PMSAE
             ---------- --------QG IDPM--LLLT NLGMIKMDVV DGKT-PMSAE
             ---------- --------QG IDPL--LLLT NLGMIKMDVV DGKT-PKSAE
             ---------- --------QG IDPM--LLLT NLGMIKMDII DGKI-PTSLQ
             ---------- --------QG IDPM--LLLT NLGMIKMDVV DGKN-PEPAE
             ---------- --------EN FDTI--QYLT SLGTVKTDTV DGKL-AFKCT
             ---------- -------DES FDPM--LLLR TLGQVKTDVV DGRL-PQKDQ
             ---------- -------EAA FDTM--CLLR TLGQVKTDMV DKRQ-AQTVN
             ---------- -------EGG YDSL--FLLT NFGQIRTDVV DGKS-AYKMA
             ---------- ---------- ---------- ---------- ----------
             ---------- -------DEG FDTM--CLLR TLGQVKTDVI D---------
             ---------- -------DEG FDTM--CLLR SLGQVKTDVL DSKK-TCSHK
             ---------- -------DEG FDAM--CLLQ TLGQVKTDVL DNKK-TSLR-
             ---------- -------EEG FDTM--CLLR TRGQVKTDAV D---------
             ---------- -------EEG FDTL--CLLR TLGQVKSDVT DSRK-ALRKE
             ---------- -------EEG VDTM--CLLR TLGQVKSDVT DSKV-MPSLK
             ---------- -------GED FDAV--ELLQ TLCLVKMDSV DGRK-P----
             ---------- -------GED FDSM--GLLQ TLCLVKMDAV DGKK-A----
             ---------- -------GES FDPM--GLLQ NLCLVKMDNV DGLK-PTGAS
             ---------- -------EEN FDAM--GLLQ TLCLVKMDSV DG--------
             ---------- -------REN FDAM--RLLQ TLCLVKMDTV DGNK-AASKQ
             ---------- -------GEN FDTM--GLLQ TLCPVKMEQV DGKK-PQT--
             ---------- -------AEA MDVL--LPLI ALGQVKSDVV D---------
             ---------- -------DTV VDFM--TLLA GLEMSKPRPF GTEGNSLHP-
             ---------- -------DTV VDFM--TLLA GLEATKPKYQ ----------
             ---------- -------DTV VDFM--TLLA GLEATKPKHQ ACMP------
             ---------- -------DTV VDFM--TLLA GLEPSKPKHL THGMCDENP-
             ---------- -------DTV VDFM--TLLA GLEPSKPKHL TNSACDEHP-
             ---------- -------DTV VDFM--TLLA GLEPSKPKHL TNSACDEHP-
             ---------- -------DTV VDFM--TLLA GLEPSKPKHL AQQGCDEHP-
             ---------- -------DTV VDFM--TFVA GLEPSKPKHL TQHTYDEHA-
             TAEELEEEMR EAREEGKLNL VDIM--TVLG AA---RGNAV NCPEQRPLVE
             ---------- -------INL VDIM--TIL- ---------- ----------
             AAKELAEEVG EAREEGKLNL VDIM--TILG AA---QGRVV NCNEKRPLVE
             ---------- ---------- ---------- ---------- ----------
             ---------- ---------- ---------- ---------- ----------
             ---------- -------VNL VDIM--TVL- ---------- ----------
             ---------- ---------- ---------- ---------- ----------
             ---------- -------DTV VDMM--TVVA GSSKEQDDSA NNTAKRPA--
             ---------- -------DTV VDFM--TLLV GMDMENTGQD SPTSEDGDQP
             ---------- -------DTV VDFM--TLLA GLETSKPPPL GCGASAEENP
             ---------- ---------- ---------- ---------- ----------
             ---------- ---------- ---------- ---------- ----------
             ---------- -------DLM YDNVVRQLLA ALAQSNHDVT PTVRDSGIQT
             ---------- -------DLM YDNVVRQLLA ALAQSNHDAT PTMRDSGIQT
             ---------- -------DLM YDNVVRQLLA ALAQSNHDAT PTMRDSGIQT
             ---------- -------DLM YDNVVRQLLA ALAQSNHDVT PTMRDSGIQT
             ---------- -------DLM YDNVVRQLLA ALAQSNHDST PTMHDAGIQT
             ---------- -------DLM YDNVVRQLLA ALAQSNHDVT PTMRDAGIQT
             ---------- -------DLM YDNVVRQLLA ALAQSNHDAT PTVRDSGIQT
             ---------- -------DLM YDNVVRQLLA ALAQSNHDAT PTVRDSGIQT
             ---------- -------DLM YDNVVRQLLA ALAQSNHDAT PTVRESGIQT
             ---------- -------DLM YDNVVRQLLA ALAQSTHDST PTVRDSGIQT
             ---------- -------DLM YDNVVRQLLA ALAQSTHDST PTVRDSGIQT
             ---------- -------DLM YDNVVRQLLA ALAQSNHDAT PTVRDSGIQT
             ---------- -------DLM YDNVVRQLLA ALAQSNHDAT PTVRESGMQT
             ---------- -------DLM YDNVVRQLLA ALAQSNYDAT PTMRDSGIQT
             ---------- -------DLM YDNVVRQLLA ALAQSNHDAT PTVRDAGVQT
             ---------- -------DLM YDNVVRQLLA ALAQSNHDAT PTVRDSGVQT
             ---------- -------DLM YDNVVRQLLA ALAQSNHDAT PTVRDSGVQT
             ---------- -------DLM YDNVVRQLLA ALAQSNHDAT PTVRDSGIQT
             ---------- -------DLM YDNVVRQLLA ALAQSNHDTT PTVRDSGIQT
             ---------- -------DIL ATELIVALWH NFNDRVRKSP IEMFEGGVTQ
             ---------- -------NLM AAKVTEQLWM IFVRRSGKPV I---EDKIED
             ---------- -------DNV CQNVVDMLFQ KLSEKSQ--- ----------
             ---------- -------TRS YSDMLQQLCG LLGASRTP-- -----SAPST
             ---------- -------PVI YKDVMSEFAK QVEPSKHD-- -----RAK--
             ---------- -------EFL FKKVIYHLAS EFPNPDHDND VNAYREAPPT
             ---------- -------PTL FRELLEQLYA KLNQARCTEP VFAEQPCQQV
             ---------- -------PEL FRKLLEELYE AQSLIKIPPG ADKI------
             ---------- -------PIL YREVLECLHD GNDTLPLYPQ ADRYNEKGAG
             ---------- -------PDV YKEVNNLLMN GDDSISLNEK ----------
             ---------- -------ISL YSDVLLRLKD RAHDTLPQPP HNPNDRRSSI
             ---------- -------MTV YGELIRKLKD DRLRDVASLK LLEDSTVF--
             ---------- -------IPL FGDIVRTLLS DRSDCKCKGT FNFPQEKNFN
             ---------- -------LPL YSDVLYSLKE KRVKKTKYSE RKFEHFAFVK
             ---------- -------MVL YGDVLRKLRQ LRPDLHGKIA EGFETSNGFV
             ---------- -------GHL YNEVIEELKR LAYI------ ----------
             ---------- -------LSL YSDVQRWLKK TRFDRETINF LEINHNNAKP
             ---------- -------KTI YKEVLSFLKQ SRVLQMSLKK KGCEALDL--
             ---------- ---------- ---------- ---------- ----------
             ---------- -------DPL YSKRFAVFLS EVSENKLKQL NLNNEWTADK
             ---------- -------DPL YSKRFAVFLS EVSENKLKQL NLNNEWTPDK
             ---------- -------DSL YSKRFAVFLS EVSESRLKQL NLNHEWTPEK
             ---------- -------DSL YSKRFAVFLS EVSESRLRQL NLNHEWPADK
             ---------- -------DPL YSKRFAVFLS EVSENKLRQL NLNNEWTLEK
             ---------- -------DPL YSKRFAVFLS EVSENKLRQL NLNNEWTLDK
             ---------- -------DPL YSQRFSIFLS DLSENKLKQI NLNNEWSVEK
             ---------- -------DPL YSKRFSIFLS EVSENKLKQI NLNNEWTVEK
             ---------- -------DPL YSKRFSIFLS EVSENKLKQI NLNNEWTVER
             ---------- -------DQL YSKRFGVFLS EVSENKLREI SLNHEWTFEK
             ---------- -------DQL YSKRFGVFLS EVSENKLREI SLNHEWTFEK
             ---------- -------DQL YSKRFGVFLS EVSENKLREI SLNHEWTFEK
             DVTSTTSLPT L------DLV VDHQPDWTCA ANCSTKKDNR GTQSKPKTNR
             RTQSSDSAYV ---------- ---------- ---------- ----------
             ---------- -------SEY KQNEINQLLS EQDGSLKDML RRNPGLQEKG
             ---------- -------DTT ENKPMNKTLE SIRASAPNLT TI--------
             GCSSPTAPLS PMSPPGYKLV TGDRNNSSCR NYNKQASEQN WANYSAEQNR

             IDGKKVEEEK E--------- ---------- ---------- ----------
             KPEETAVEEL E--------- ---------- ---------- ----------
             KPKEAAVEEL E--------- ---------- ---------- ----------
             KSEEKVADEP E--------- ---------- ---------- ----------
             MMVEELGDQT T--------- ---------- ---------- ----------
             -MREEQGNQT A--------- ---------- ---------- ----------
             -MREEQGNQT A--------- ---------- ---------- ----------
             TVGEEQGNRM A--------- ---------- ---------- ----------
             TKGEDQGSQR V--------- ---------- ---------- ----------
             -MAEEQGDQT A--------- ---------- ---------- ----------
             SEVPNNTEQN E--------- ---------- ---------- ----------
             KISSTNNGDT E--------- ---------- ---------- ----------
             GNPEIVISEI K--------- ---------- ---------- ----------
             AMKSKAEPDN K--------- ---------- ---------- ----------
             ---------- ---------- ---------- ---------- ----------
             ---------- ---------- ---------- ---------- ----------
             DNKETDKAEE ---------- ---------- ---------- ----------
             --KETDKDVE ---------- ---------- ---------- ----------
             ---------- ---------- ---------- ---------- ----------
             K--------- ---------- ---------- ---------- ----------
             KVKE------ ---------- ---------- ---------- ----------
             ---------- ---------- ---------- ---------- ----------
             ---------- ---------- ---------- ---------- ----------
             AMRDNDTDAP E--------- ---------- ---------- ----------
             ---------- ---------- ---------- ---------- ----------
             APAKPGADQE K--------- ---------- ---------- ----------
             ---------- ---------- ---------- ---------- ----------
             ---------- ---------- ---------- ---------- ----------
             ---------- ---------- ---------- ---------- ----------
             ---------- ---------- ---------- ---------- ----------
             ---------- ---------- ---------- ---------- ----------
             ---------- ---------- ---------- ---------- ----------
             ---------- ---------- ---------- ---------- ----------
             ---------- ---------- ---------- ---------- ----------
             ---------- ---------- ---------- ---------- ----------
             ---------- ---------- ---------- ---------- ----------
             PDMTLEPNQQ GYHELKETTT CCYA------ ---------- ----------
             ---------- ---------- ---------- ---------- ----------
             ENMSLEPNHQ GYHELKETAP FSHY------ ---------- ----------
             ---------- ---------- ---------- ---------- ----------
             ---------- ---------- ---------- ---------- ----------
             ---------- ---------- ---------- ---------- ----------
             ---------- ---------- ---------- ---------- ----------
             ---------- ---------- ---------- ---------- ----------
             P--------- ---------- ---------- ---------- ----------
             ---------- ---------- ---------- ---------- ----------
             ---------- ---------- ---------- ---------- ----------
             ---------- ---------- ---------- ---------- ----------
             IDPSIDPTDI D--------- ---------- ---------- ----------
             IDPSVDPADI D--------- ---------- ---------- ----------
             IDPSVDPADI D--------- ---------- ---------- ----------
             IDPSVDPADI D--------- ---------- ---------- ----------
             VDPSADPAEL D--------- ---------- ---------- ----------
             IDPSIDPADI D--------- ---------- ---------- ----------
             IDPSMDPSVL G--------- ---------- ---------- ----------
             LDPNMDPSDL R--------- ---------- ---------- ----------
             IDPNMDPSDL G--------- ---------- ---------- ----------
             IDPNME---L G--------- ---------- ---------- ----------
             IDPNME---L G--------- ---------- ---------- ----------
             IDPNMDPSIL G--------- ---------- ---------- ----------
             IDPNMDPSDL R--------- ---------- ---------- ----------
             VDPNANPADI D--------- ---------- ---------- ----------
             VDPSANPAEP D--------- ---------- ---------- ----------
             VDPSANPAEP D--------- ---------- ---------- ----------
             VDPSANPAEP D--------- ---------- ---------- ----------
             VDPSANPAEP E--------- ---------- ---------- ----------
             VDPSINPAEP D--------- ---------- ---------- ----------
             SPSKLDANFK TWLLGQTRGK PPFDGSNPTR GKKRRKSDGY FTFV------
             RGSVRSTNGN DWESHDDGKT SLKRGDSWHE TSLPPPMPSL PTRTHYV---
             ---------- ---------- ---------- ---------- ----------
             LEMNRISHPI YPP------- ---------- ---------- ----------
             ---------- ---------- ---------- ---------- ----------
             PAKNR----- YPE------- ---------- ---------- ----------
             PQLAQ----- VPQ------- ---------- ---------- ----------
             ---------- ---------- ---------- ---------- ----------
             YQL------- ---------- ---------- ---------- ----------
             ---------- ---------- ---------- ---------- ----------
             DKSDIPMYPI KRKGAPSY-- ---------- ---------- ----------
             ---------- ---------- ---------- ---------- ----------
             QELLNYDHRK LEYRSRTQSF A--------- ---------- ----------
             SDRE------ ---------- ---------- ---------- ----------
             ---------- ---------- ---------- ---------- ----------
             ---------- ---------- ---------- ---------- ----------
             ---------- ---------- ---------- ---------- ----------
             ---------- ---------- ---------- ---------- ----------
             ---------- ---------- ---------- ---------- ----------
             LRQRLQTNSH SHLELQLFML SGLPDTVFEI TELQSLKLEI INNVMIPATI
             LRQKLQTNAH NRLELPLIML SGLPDTVFEI TELQSLKLEI IKNVMIPATI
             LRQKLQRNMR GRLELSLCML PGLPDTVFEL SEVEALRLEA ICDISFPPGL
             LRQKLQHTPE GRLELHLFKL PGLPDTVFEV AEMESLKLEM VNEALIPPLV
             LRQRITKNSQ DKLELHLFML SGIPDTVFDL IELEVLKLEL IPDVTIPPSI
             LRQRLTKNAQ DKLELHLFML SGIPDTVFDL VELEVLKLEL IPDVTIPPSI
             LKNKLIRNSQ DKVELHLFML SGLPDSVFEL TEIEVLSLEL IPEAKLPSAV
             LKSKLVKNAQ DKIELHLFML NGLPDNVFEL TEMEVLSLEL IPEVKLPSAV
             LKSKLVKNSQ DKVELHLFML NGLPDNVFEL TEMEVLSLEL IPEVKLPAAV
             LRQHISRNAQ DKQELHLFML SGVPDAVFDL TDLDVLKLEL IPEAKIPAKI
             LRQHVSRNAQ DKQELHLFML SGVPDAVFDL TDLDVLKLEL IPEAKIPAKI
             LRQHISRNAQ DKQELHLFML SGVPDAVFEL TDLEVLRLEL IPEAKIPAKI
             KAKQRSTEVW I--------- ---------- ---------- ----------
             ---------- ---------- ---------- ---------- ----------
             DRCSAC---- ---------- ---------- ---------- ----------
             ---------- ---------- ---------- ---------- ----------
             MGQAGSTISN SHAQPFDFPD DSQNAKKVAA GHELQPLAIV DQRPSSRASS

             ---------- ---------- ---------- ---------- ----------
             ---------- ---------- ---------- ---------- ----------
             ---------- ---------- ---------- ---------- ----------
             ---------- ---------- ---------- ---------- ----------
             ---------- ---------- ---------- ---------- ----------
             ---------- ---------- ---------- ---------- ----------
             ---------- ---------- ---------- ---------- ----------
             ---------- ---------- ---------- ---------- ----------
             ---------- ---------- ---------- ---------- ----------
             ---------- ---------- ---------- ---------- ----------
             ---------- ---------- ---------- ---------- ----------
             ---------- ---------- ---------- ---------- ----------
             ---------- ---------- ---------- ---------- ----------
             ---------- ---------- ---------- ---------- ----------
             ---------- ---------- ---------- ---------- ----------
             ---------- ---------- ---------- ---------- ----------
             ---------- ---------- ---------- ---------- ----------
             ---------- ---------- ---------- ---------- ----------
             ---------- ---------- ---------- ---------- ----------
             ---------- ---------- ---------- ---------- ----------
             ---------- ---------- ---------- ---------- ----------
             ---------- ---------- ---------- ---------- ----------
             ---------- ---------- ---------- ---------- ----------
             ---------- ---------- ---------- ---------- ----------
             ---------- ---------- ---------- ---------- ----------
             ---------- ---------- ---------- ---------- ----------
             ---------- ---------- ---------- ---------- ----------
             ---------- ---------- ---------- ---------- ----------
             ---------- ---------- ---------- ---------- ----------
             ---------- ---------- ---------- ---------- ----------
             ---------- ---------- ---------- ---------- ----------
             ---------- ---------- ---------- ---------- ----------
             ---------- ---------- ---------- ---------- ----------
             ---------- ---------- ---------- ---------- ----------
             ---------- ---------- ---------- ---------- ----------
             ---------- ---------- ---------- ---------- ----------
             ---------- ---------- ---------- ---------- ----------
             ---------- ---------- ---------- ---------- ----------
             ---------- ---------- ---------- ---------- ----------
             ---------- ---------- ---------- ---------- ----------
             ---------- ---------- ---------- ---------- ----------
             ---------- ---------- ---------- ---------- ----------
             ---------- ---------- ---------- ---------- ----------
             ---------- ---------- ---------- ---------- ----------
             ---------- ---------- ---------- ---------- ----------
             ---------- ---------- ---------- ---------- ----------
             ---------- ---------- ---------- ---------- ----------
             ---------- ---------- ---------- ---------- ----------
             ---------- ---------- ---------- ---------- ----------
             ---------- ---------- ---------- ---------- ----------
             ---------- ---------- ---------- ---------- ----------
             ---------- ---------- ---------- ---------- ----------
             ---------- ---------- ---------- ---------- ----------
             ---------- ---------- ---------- ---------- ----------
             ---------- ---------- ---------- ---------- ----------
             ---------- ---------- ---------- ---------- ----------
             ---------- ---------- ---------- ---------- ----------
             ---------- ---------- ---------- ---------- ----------
             ---------- ---------- ---------- ---------- ----------
             ---------- ---------- ---------- ---------- ----------
             ---------- ---------- ---------- ---------- ----------
             ---------- ---------- ---------- ---------- ----------
             ---------- ---------- ---------- ---------- ----------
             ---------- ---------- ---------- ---------- ----------
             ---------- ---------- ---------- ---------- ----------
             ---------- ---------- ---------- ---------- ----------
             ---------- ---------- ---------- ---------- ----------
             ---------- ---------- ---------- ---------- ----------
             ---------- ---------- ---------- ---------- ----------
             ---------- ---------- ---------- ---------- ----------
             ---------- ---------- ---------- ---------- ----------
             ---------- ---------- ---------- ---------- ----------
             ---------- ---------- ---------- ---------- ----------
             ---------- ---------- ---------- ---------- ----------
             ---------- ---------- ---------- ---------- ----------
             ---------- ---------- ---------- ---------- ----------
             ---------- ---------- ---------- ---------- ----------
             ---------- ---------- ---------- ---------- ----------
             ---------- ---------- ---------- ---------- ----------
             ---------- ---------- ---------- ---------- ----------
             ---------- ---------- ---------- ---------- ----------
             ---------- ---------- ---------- ---------- ----------
             ---------- ---------- ---------- ---------- ----------
             ---------- ---------- ---------- ---------- ----------
             ---------- ---------- ---------- ---------- ----------
             ---------- ---------- ---------- ---------- ----------
             AQLDNLQELS LHQCSVKIHS AALAFLKENL KILSVKFDDI RELPHWMYGL
             AQLDNLQELS LHQCSVKIHS AALSFLKENL KVLSVKFDDM RELPPWMYGL
             SQLVNLQELS LLHSPARLPF SSQIFLRDRL KVICVKFEEL REVPLWVFGL
             SKLVRLEELS LINCTAKVQH ASLAYLRDHL RILQVKFDDI KEIPLWIFSL
             AQLTSLKELW LYHTAAKIEA PALAFLRENL KSLHIKFTDI KEIPLWIYSL
             AQLTGLKELW LYHTAAKIEA PALAFLRENL RALHIKFTDI KEIPLWIYSL
             TQLVNLKDLN VYHSSITMDY PAVSFLEENL KTLRLKSSEM GRIPFWVFHL
             SQLVNLKELR VYHSSLVVDH PALAFLEENL KILRLKFTEM GKIPRWVFHL
             AQLVNLRELH VYHSSLVVDH PALAFLEENL RILRLKFTEM GKIPRWVFHL
             SQMTNLQELH LCHCPAKVEQ TAFSFLRDHL RCLHVKFTDV AEIPAWVYLL
             SQMTNLQELH LCHCPAKVEQ TAFSFLRDHL RCLHVKFTDV AEIPAWVYLL
             SQMTALQELH LYHCPAKVEQ TAFSFLRDNL KCLHVKFTDV AEIPAWVYLL
             ---------- ---------- ---------- ---------- ----------
             ---------- ---------- ---------- ---------- ----------
             ---------- ---------- ---------- ---------- ----------
             ---------- ---------- ---------- ---------- ----------
             RASSRPRPDD LEI------- ---------- ---------- ----------

             ---------- ---------- ---------- ---------- --KNATQL-Q
             ---------- ---------- ---------- ---------- --KDATEL--
             ---------- ---------- ---------- ---------- --KDATEL--
             ---------- ---------- ---------- ---------- --KNATEL--
             ---------- ---------- ---------- ---------- ----------
             ---------- ---------- ---------- ---------- ----------
             ---------- ---------- ---------- ---------- ----------
             ---------- ---------- ---------- ---------- ----------
             ---------- ---------- ---------- ---------- ----------
             ---------- ---------- ---------- ---------- ----------
             ---------- ---------- ---------- ---------- -----VELTA
             ---------- ---------- ---------- ---------- ---------L
             ---------- ---------- ---------- ---------- ---------D
             ---------- ---------- ---------- ---------- ----------
             ---------- ---------- ---------- ---------- ----------
             ---------- ---------- ---------- ---------- ----------
             ---------- ---------- ---------- ---------- ----------
             ---------- ---------- ---------- ---------- ----------
             ---------- ---------- ---------- ---------- ----------
             ---------- ---------- ---------- ---------- ----------
             ---------- ---------- ---------- ---------- ----------
             ---------- ---------- ---------- ---------- ----------
             ---------- ---------- ---------- ---------- ----------
             ---------- ---------- ---------D ICEVPNSSKE NGSKTETEMK
             ---------- ---------- ---------- ---------- ----------
             ---------- ---------- ---------- ---------- ----------
             ---------- ---------- ---------- ---------- ----------
             ---------- ---------- ---------- ---------- ----------
             ---------- ---------- ---------- ---------- ----------
             ---------- ---------- ---------- ---------- ----------
             ---------- ---------- ---------- ---------- ----------
             ---------- ---------- ---------- ---------- ----------
             ---------- ---------- ---------- ---------- ----------
             ---------- ---------- ---------- ---------- ----------
             ---------- ---------- ---------- ---------- ----------
             ---------- ---------- ---------- ---------- ----------
             ---------- ---------- ---------- ---------- ----------
             ---------- ---------- ---------- ---------- ----------
             ---------- ---------- ---------- ---------- ----------
             ---------- ---------- ---------- ---------- ----------
             ---------- ---------- ---------- ---------- ----------
             ---------- ---------- ---------- ---------- ----------
             ---------- ---------- ---------- ---------- ----------
             ---------- ---------- ---------- ---------- ----------
             ---------- ---------- ---------- ---------- ----------
             ---------- ---------- ---------- ---------- ----------
             ---------- ---------- ---------- ---------- ----------
             ---------- ---------- ---------- ---------- ----------
             ---------- ----PNEHLV IKRPRKKMKW IPSTNPLPQP FKEQLAIMKV
             ---------- ----GNEQLI IKRPRKKMKW IPTTNPLPQP FKEQLAIMKV
             ---------- ----GNEQLI IKRPRKKMKW IPTTNPLPQP FKEQLAIMKV
             ---------- ----ANEQLI IKRPRKKMKW IPSSNPLPQP FKEQLAIMKV
             ---------- ----ANEQLV IKRPRKKMKW ISTTHPLHQP FKDPPTLTKV
             ---------- ----SSEQLI IKRPRKKIKW ISSSNPLPQP FKEQLANTKV
             ---------- VGELGGEPSV IKRPRKKMKW IPTSNPLPQS FKEPLTLTRL
             ---------- VGEMFVEPLV IKRPRKKMKW IPSSNPLPQP FKEPLGMTRL
             ---------- VREMGGEPLV VKRPRKKMKW IPTSNPLPQP FKEPLTLTRL
             ---------- VGEMGAEPLV IKRPRKKIKW IPSTNPLPQP FKEPLTMTRL
             ---------- VGEMGGEPLV IKRPRKKIKW MPSTNPLPQP FKEPLTMTRL
             ---------- MGEL-GEPMV IKRPRKKIKW IPSSNPLPQS FKEPSTLTRM
             ---------- MGEMGGEPLV IKRPRKKMKW IPSSNPLPQP FKEPLTLTRL
             ---------- ----VNEQLV IKRPRKKMKW IPSSNPLPQP FKEQLAIMKI
             ---------- ---GEAEPPV VKRPRKKMKW IPSSNPLPQP FKEPLAIMRV
             ---------- ---GAAEPPV VKRPRKKMKW IPTSNPLPQP FKEPLAIMRV
             ---------- ---GAAEPPV VKRPRKKMKW IPTSNPLPQP FKEPLAIMRV
             ---------- ---GSAEPPV VKRPRKKMKW IPTSNPLPQP FKEPLAIMRV
             ---------- ---GSAEPPV VKRPRKKMKW IPTSNPLPQP FKEQLAIMRV
             ---------- ---------- ---------- ---------- ----------
             ---------- ---------- ---------- ---------- ----------
             ---------- ---------- ---------- ---------- ----------
             ---------- --V---ETF- ---------- -------GGG KETET-----
             ---------- ---------- ---------- ---------- ----------
             ---------- --L---SGLD TIDSPLLHLR RNGSPSAGGA QGPSTSDMAK
             ---------- --LFSHAKLD RCPSRNCSLL IDPTADRHSI CTESSHRVTA
             ---------- ---------- ---------- ---------- ----------
             ---------- ---------- ---------- ---------- ----------
             ---------- ---------- ---------- ---------- ----------
             ---------- ---------- ---------- ---------- ----------
             ---------- ---------- ---------- ---------- ----------
             ---------- ---------- ---------- ---------- ----------
             ---------- ---------- ---------- ---------- ----------
             ---------- ---------- ---------- ---------- ----------
             ---------- ---------- ---------- ---------- ----------
             ---------- ---------- ---------- ---------- ----------
             ---------- ---------- ---------- ---------- ----------
             ---------- ---------- ---------- ---------- ----------
             RNLEELYLIG SLSHDISKNI TLESFRELKS LKVLYIKSNL SKIPQSAVDV
             RNLEELYLVG SLSHDISRNV TLESLRDLKS LKILSIKSNV SKIPQAVVDV
             RGLEELHLEG LFPPEMARGA TLESLRELKQ LKVLSLRSNA GKVPASVTDV
             RALEELHLFG WLSQDLSKNP ALESLRELKS LKVLTIKSNL SKIPATVADV
             KTLEELHLTG NLSAENNRYI VIDGLRELKR LKVLRLKSNL TKLPQVVTDV
             KTLEELHLTG NLSAENNRYI VIDGLRELKR LKVLRLKSNL SKLPQVVTDV
             KNLKELCLTG YFMLDHQNSI YNESFQGLKN LRSIHLKNNL SRIPQVVTD-
             KNLKELYLSG CVLPEQLSTM QLEGFQDLKN LRTLYLKSSL SRIPQVVTDL
             KNLKELYLSG CVLPEQLSSL HLEGFQDLKN LRTLYLKSSL SRIPQVVTDL
             KNLRELYLIG NLNSENNKMI GLESLRELRH LKILHVKSNL TKVPSNITDV
             KNLRELYLIG NLNSENNKMI GLESLRELRH LKILHVKSNL TKVPSNITDV
             KNLRELYLMG NLNSENNKMI GLESLRELRH LKILYVKSNL TKIPSNITDV
             ---------- ---------- ---------- ---------- ----------
             ---------- ---------- ---------- ---------- ----------
             ---------- ---------- ---------- ---------- ----------
             ---------- ---------- ---------- ---------- ----------
             ---------- ---------- ---------- ---------- ----------

             DVSGTTTPAD GGKKSKDDGK LRQRLLDSSC ---------- ----------
             ----Q----G EIRRNKEDKK LRQRLIDSSC ---------- ----------
             ----QDRDAG GHVGQKEDKK LRQRLIDSSC ---------- ----------
             ----Q----- ---------- ---------- ---------- ----------
             -ELQDLNVHS ETKISNREKN ARQRLLDTSC ---------- ----------
             -ELQGMNIDS ETKANNGEKN ARQRLLDSSC ---------- ----------
             -ELQAMNIDS ETKANNGEKN ARQRLLDSSC ---------- ----------
             -ELKGLDLQS ETRANNGEKN VRQRLLDSSC ---------- ----------
             -EFKDLDLSS EAAANNGEKN SRQRLLNPSC ---------- ----------
             -DLKDLNGHS GTKINNGEQN ARQRLLDTSC ---------- ----------
             LVKDLNLKPS SDNAKTEEKK VRQRLLDSSC ---------- ----------
             KEFAPLLPED CLRKHEDEKA VRQRVI---- ---------- ----------
             VSVLLDDGVQ ADKSCSCVKD VRQRVV---- ---------- ----------
             -VPEDGASGD GAKASKDGEP LRQRLVDSLN C--------- ----------
             ---------- ---------- ---------- ---------- ----------
             ---------- ---------- ---------- ---------- ----------
             ---------- ---------- ---------- ---------- ----------
             ---------- ---------- ---------- ---------- ----------
             ---------- ---------- ---------- ---------- ----------
             ---------- ---------- ---------- ---------- ----------
             ---------- ---------- ---------- ---------- ----------
             ---------- ---------- ---------- ---------- ----------
             ---------- ---------- ---------- ---------- ----------
             ELRPLLKENK DAAGSSDGGV LRQRPM---- ---------- ----------
             ---------- ---------- ---------- ---------- ----------
             -PFLMLHCGS SAAPGALNRN KSRRSLNSTC ---------- ----------
             ---------- ---------- ---------- ---------- ----------
             ---------- ---------- ---------- ---------- ----------
             ---------- ---------- ---------- ---------- ----------
             ---------- ---------- ---------- ---------- ----------
             ---------- ---------- ---------- ---------- ----------
             ---------- ---------- ---------- ---------- ----------
             ---------- ---------- ---------- ---------- ----------
             ---------- ---------- ---------- ---------- ----------
             ---------- ---------- ---------- ---------- ----------
             ---------- ---------- ---------- ---------- ----------
             ---------- ---------- ---------- ---------- ----------
             ---------- ---------- ---------- ---------- ----------
             ---------- ---------- ---------- ---------- ----------
             ---------- ---------- ---------- ---------- ----------
             ---------- ---------- ---------- ---------- ----------
             ---------- ---------- ---------- ---------- ----------
             ---------- ---------- ---------- ---------- ----------
             ---------- ---------- ---------- ---------- ----------
             ---------- ---------- ---------- ---------- ----------
             ---------- ---------- ---------- ---------- ----------
             ---------- ---------- ---------- ---------- ----------
             ---------- ---------- ---------- ---------- ----------
             ENN-KPEKPK PVRRKTATDS LVAPLLESNS KNSQTSLSQK TVSS------
             ENH-KPEKPK PVRRKTATDS LIAPLLESAA KTSQQSSAHK TESN------
             ENH-KPEKPK PVRRKTATDS LIAPLLESAA KTSQQSSAHK TESN------
             ENH-KPEKPK PVRRKTATDS LIAPLLESSS KTSQQSSSHK TESN------
             ENH--KEKLK PVRRKTVTDS LAAPLLDSGS KCPQDSSSSK NEGY------
             ENA-KPEKPK PVRRKPVPDN LTAPLLDSSI KNAQQSSSLK HESS------
             ENSIKAEKPK PVRRKNVADS IIAPLLDSKS TQYPPTS--- KDTY------
             ENNTKPEKPK PVRRKTVADS FIAPMLDTKS TQYPAIK--- -DLS------
             ENNTKPEKPK PLRRKIVADS IIAPLLDNKS TQHPSTK--- VDVS------
             ENNPKTEKPK QLRRKTVADS FIAPLLDSKN AQHPANK--- -DLS------
             ENNTKPEKPK QLRRKTVADS FIAPLLDSKN AQHPANKGPT ADLS------
             ENNGKPDKPK PLRRKTVADN FVATRVDSKS TQYPATK--- -DLG------
             ENNTKQEKPK PVRRKTAADS FVAPLLDNKS TQLSSTK--- -DDP------
             ENS-KPEKLK PVRRKTATDS IIAPLLEASS KCSSQIISPK TDLS------
             ENS-KAEKPK PVRRKTATDT LIAPLLDAGA RAAHHYKGGG GDAG------
             ENS-KAEKPK PARRKTATDT LIAPLLD--- RSAHHYKGGG GDPGPG--PA
             ENS-KAEKPK PARRKTATDT LIAPLLD--- RSAHHYKGGG GDPGPGPAPA
             ENS-KADKPK PVRRKTATDT LIAPLLDAGA RAAHHYKGSG GDAG------
             ENS-KTEKPK PVRRKTATDT LIAPLLDAGA RAAHHYKGSG GDSG------
             ---------- ---------- ---------- ---------- ----------
             ---------- ---------- ---------- ---------- ----------
             ---------- ---------- ---------- ---------- ----------
             ---------- ---------- ---------- ---------- ----------
             ---------- ---------- ---------- ---------- ----------
             LPV------- ---------- ---------- ---------- ----------
             MPTAPTLNLM APNDEIISMD RFFHESHA-- ---------- ----------
             ---------- ---------- ---------- ---------- ----------
             ---------- ---------- ---------- ---------- ----------
             ---------- ---------- ---------- ---------- ----------
             ---------- ---------- ---------- ---------- ----------
             ---------- ---------- ---------- ---------- ----------
             ---------- ---------- ---------- ---------- ----------
             ---------- ---------- ---------- ---------- ----------
             ---------- ---------- ---------- ---------- ----------
             ---------- ---------- ---------- ---------- ----------
             ---------- ---------- ---------- ---------- ----------
             ---------- ---------- ---------- ---------- ----------
             ---------- ---------- ---------- ---------- ----------
             SSHLQKLCIH NDGTKLVMLN NLKKMVNLTQ LELVHCDLER IPHAVFSLLS
             SSHLQKMCIH NDGTKLVMLN NLKKMTNLTE LELVHCDLER IPHAVFSLLS
             AGHLQRLSLH NDGARLLALN SLKKLAVLRE LELVACGLER IPHAIFSLGA
             AGHLQKFSIH NDGTKLLTLN ALKRLALVKE LELVRCELER IPHAVFSLTN
             GVHLQKLSIN NEGTKLIVLN SLKKMVNLTE LELIRCDLER IPHSIFSLHN
             GVHLQKLSIN NEGTKLIVLN SLKKMVNLTE LELIRCDLER IPHSIFSLHN
             LPSLQHLSIN NEGNKLIVLN NLKKLVNLRT LELICCDLER IPHSIFTLNN
             LPSLQKLSLD NEGSKLVVLN NLKKMVNLKS LELISCDLER IPHSIFSLNN
             LPSLQKLSLD NEGSKLVVLN NLKKMVNLKS LELLSCDLER IPHSIFSLNN
             APHLTKLVIH NDGTKLLVLN SLKKMMNVAE LELQNCELER IPHAIFSLSN
             APHLTKLVIH NDGTKLLVLN SLKKMMNVAE LELQNCELER IPHAIFSLSN
             APHLTKLVIH NDGTKLVVLN SLKKMMNVAE LELHNCELER IPHAIFSLTN
             ---------- ---------- ---------- ---------- ----------
             ---------- ---------- ---------- ---------- ----------
             ---------- ---------- ---------- ---------- ----------
             ---------- ---------- ---------- ---------- ----------
             ---------- ---------- ---------- ---------- ----------

             ---------- ---------- ---------- ---------- ----------
             ---------- ---------- ---------- ---------- ----------
             ---------- ---------- ---------- ---------- ----------
             ---------- ---------- ---------- ---------- ----------
             ---------- ---------- ---------- ---------- ----------
             ---------- ---------- ---------- ---------- ----------
             ---------- ---------- ---------- ---------- ----------
             ---------- ---------- ---------- ---------- ----------
             ---------- ---------- ---------- ---------- ----------
             ---------- ---------- ---------- ---------- ----------
             ---------- ---------- ---------- ---------- ----------
             ---------- ---------- ---------- ---------- ----------
             ---------- ---------- ---------- ---------- ----------
             ---------- ---------- ---------- ---------- ----------
             ---------- ---------- ---------- ---------- ----------
             ---------- ---------- ---------- ---------- ----------
             ---------- ---------- ---------- ---------- ----------
             ---------- ---------- ---------- ---------- ----------
             ---------- ---------- ---------- ---------- ----------
             ---------- ---------- ---------- ---------- ----------
             ---------- ---------- ---------- ---------- ----------
             ---------- ---------- ---------- ---------- ----------
             ---------- ---------- ---------- ---------- ----------
             ---------- ---------- ---------- ---------- ----------
             ---------- ---------- ---------- ---------- ----------
             ---------- ---------- ---------- ---------- ----------
             ---------- ---------- ---------- ---------- ----------
             ---------- ---------- ---------- ---------- ----------
             ---------- ---------- ---------- ---------- ----------
             ---------- ---------- ---------- ---------- ----------
             ---------- ---------- ---------- ---------- ----------
             ---------- ---------- ---------- ---------- ----------
             ---------- ---------- ---------- ---------- ----------
             ---------- ---------- ---------- ---------- ----------
             ---------- ---------- ---------- ---------- ----------
             ---------- ---------- ---------- ---------- ----------
             ---------- ---------- ---------- ---------- ----------
             ---------- ---------- ---------- ---------- ----------
             ---------- ---------- ---------- ---------- ----------
             ---------- ---------- ---------- ---------- ----------
             ---------- ---------- ---------- ---------- ----------
             ---------- ---------- ---------- ---------- ----------
             ---------- ---------- ---------- ---------- ----------
             ---------- ---------- ---------- ---------- ----------
             ---------- ---------- ---------- ---------- ----------
             ---------- ---------- ---------- ---------- ----------
             ---------- ---------- ---------- ---------- ----------
             ---------- ---------- ---------- ---------- ----------
             --TLSSTSGE KKHTRHFSLD VHPYILSSKK PKPEIQPITS MATSKSQGSG
             --AVPSTGSE KKHTRHFSLD VHPYILSSKK TKPEIPAIPS MPTSKSQEGG
             --TVPSTGSE KKHTRHFSLD VHPYILSSKK TKPEIPAIPS MPTSKSQEGG
             --TISCTGNE KKHTRHFSLD VQPYILSSKK PKPEIPVIAS MPTSKSQEGG
             ----PAANSE KKHSRHFSLD VHPYLLSTKK PKPENQE--- ----------
             ----TATVGE KKHTRHFSLD VHPYVLSNKK PKPEVQETIV IPTSKSQETG
             -------NTQ KKHSLNLSLD VHPYMLTIQ- -KAETVNPEP PPVEHSISSV
             -------GME KKLTRNFSLD VHPYMLTIRK PKVEASAADP LPSEHNMETV
             -------GME KKHTRNFSLD VHPYMLTTRK PKVETTTTEP LPSEHNMDTV
             -------GME KKHARNFSLD VHPYMLTIRK PKVEAASTEP LPSGHNMDAV
             -------GME KKHARNLSLD VHPYMLTISK PKVEA----- ----------
             -------G-- -KHNRNFSLD VHPYMLTIRK PKVETVTVTG -PSEHPLDTV
             -------LSP KSSPPQ---- ------TEPQ AQMETAASQP PP--------
             ------IMGD KKHSRHFSLD VHPYILSNKK PKSETQDA-P IALSESQESG
             ------PAAD KKHARHFSLD VHPYILGTKK AKAEALPA-A LPASRSQEGG
             PAPAPPPAPD KKHARHFSLD VHPYILGTKK AKAEAVPA-A LPASRSQEGG
             PAPAPPPAPD KKHARHFSLD VHPYILGTKK AKAEAVPA-A LPASRSQEGS
             --PTPPSAAD KKHARHFSLD VHPYILGTKK AKPEVVPA-A LPTSRSQEGG
             PSSAPPAASE KKHTRHFSLD VHPYILGTKK AKTEAVPP-A LPASRSQEGG
             ---------- ---------- ---------- ---------- ----------
             ---------- ---------- ---------- ---------- ----------
             ---------- ---------- ---------- ---------- ----------
             ---------- ---------- ---------- ---------- ----------
             ---------- ---------- ---------- ---------- ----------
             ---------- ---------- ---------- ---------- ----------
             ---------- ---------- ---------- ---------- ----------
             ---------- ---------- ---------- ---------- ----------
             ---------- ---------- ---------- ---------- ----------
             ---------- ---------- ---------- ---------- ----------
             ---------- ---------- ---------- ---------- ----------
             ---------- ---------- ---------- ---------- ----------
             ---------- ---------- ---------- ---------- ----------
             ---------- ---------- ---------- ---------- ----------
             ---------- ---------- ---------- ---------- ----------
             ---------- ---------- ---------- ---------- ----------
             ---------- ---------- ---------- ---------- ----------
             ---------- ---------- ---------- ---------- ----------
             ---------- ---------- ---------- ---------- ----------
             LQELDLKENN LKSIEEIVSF QHLRKLTILK LWYNSITYIP EHIKKLTSLE
             LQELDLKENN LKSIEEIVSF QHLRKLTVLK LWHNSITYIP EHIKKLTSLE
             LQELDLKDNH LRSIEEILSF QHCRKLVTLR LWHNQIAYVP EHVRKLRSLE
             LQVLDLKENT LHTIEEIISL QHCRKLSVLR LWHNQIAYIP EHIRKLKGLE
             LQEIDLKDNN LKTIEEIISF QHLHRLTCLK LWYNHIAYIP MQIGNLTNLE
             LQEIDLKDNN LKTIEEIISF QHLHRLTCLK LWYNHIAYIP IQIGNLTNLE
             LHEIDLRENN LRTVEEIISF QHLKNLSCLK LWHNSISYVP VQIGALSNLE
             LHELDLRENN LKTVEEIISF QHLQNLSCLK LWHNNIAYIP AQIGALSNLE
             LHELDLKENN LKTVEEIISF QHLPSLSCLK LWHNNIAYIP AQIGALSNLE
             LQELDLKSNN IRTIEEIISF QHLKRLTCLK LWHNKIVTIP PSITHVKNLE
             LQELDLKSNN IRTIEEIISF QHLKRLTCLK LWHNKIVAIP PSITHVKNLE
             LQELDLKSNS IRTIEEVISF QHLKRLTCLK LWHNKIVNIP QSISQVKNLE
             ---------- ---------- ---------- ---------- ----------
             ---------- ---------- ---------- ---------- ----------
             ---------- ---------- ---------- ---------- ----------
             ---------- ---------- ---------- ---------- ----------
             ---------- ---------- ---------- ---------- ----------

             ---------- ---------- ---------- ---------- ----------
             ---------- ---------- ---------- ---------- ----------
             ---------- ---------- ---------- ---------- ----------
             ---------- ---------- ---------- ---------- ----------
             ---------- ---------- ---------- ---------- ----------
             ---------- ---------- ---------- ---------- ----------
             ---------- ---------- ---------- ---------- ----------
             ---------- ---------- ---------- ---------- ----------
             ---------- ---------- ---------- ---------- ----------
             ---------- ---------- ---------- ---------- ----------
             ---------- ---------- ---------- ---------- ----------
             ---------- ---------- ---------- ---------- ----------
             ---------- ---------- ---------- ---------- ----------
             ---------- ---------- ---------- ---------- ----------
             ---------- ---------- ---------- ---------- ----------
             ---------- ---------- ---------- ---------- ----------
             ---------- ---------- ---------- ---------- ----------
             ---------- ---------- ---------- ---------- ----------
             ---------- ---------- ---------- ---------- ----------
             ---------- ---------- ---------- ---------- ----------
             ---------- ---------- ---------- ---------- ----------
             ---------- ---------- ---------- ---------- ----------
             ---------- ---------- ---------- ---------- ----------
             ---------- ---------- ---------- ---------- ----------
             ---------- ---------- ---------- ---------- ----------
             ---------- ---------- ---------- ---------- ----------
             ---------- ---------- ---------- ---------- ----------
             ---------- ---------- ---------- ---------- ----------
             ---------- ---------- ---------- ---------- ----------
             ---------- ---------- ---------- ---------- ----------
             ---------- ---------- ---------- ---------- ----------
             ---------- ---------- ---------- ---------- ----------
             ---------- ---------- ---------- ---------- ----------
             ---------- ---------- ---------- ---------- ----------
             ---------- ---------- ---------- ---------- ----------
             ---------- ---------- ---------- ---------- ----------
             ---------- ---------- ---------- ---------- ----------
             ---------- ---------- ---------- ---------- ----------
             ---------- ---------- ---------- ---------- ----------
             ---------- ---------- ---------- ---------- ----------
             ---------- ---------- ---------- ---------- ----------
             ---------- ---------- ---------- ---------- ----------
             ---------- ---------- ---------- ---------- ----------
             ---------- ---------- ---------- ---------- ----------
             ---------- ---------- ---------- ---------- ----------
             ---------- ---------- ---------- ---------- ----------
             ---------- ---------- ---------- ---------- ----------
             ---------- ---------- ---------- ---------- ----------
             FLSQEEKVIV HVTSS-LKDS SIPGKDTLYS HD----TCRT VPAAAAFLTC
             FLNQEENVIV HVTSS-LKDT PHPAKEMLYS SE----TCRT VPAAGAFVTC
             FLNQEENVIV HVTSS-LKDT PHPAKEMLYS SE----TCRT VPAAGAFVTC
             FLSQEENVVV HVTSS-LKVT PNHEKEILNS SE----TCRT VPTAGAYLSC
             ---------- ---------- ---------- ---------- ----------
             FLNSEEHALM HASPS-VKDS TLAGKKVASD IPSLSEACLT VPASGDYHVN
             YIEGPHTVVH VSST--LTGT VCLDCLRDTK FIKIYVVLFL FYQYKTYYRV
             FLEGT----- ---------- ---------- ---------- ----------
             YLEGTHTVVH VSSA--ITEN KIRSPESTNA AFSAGTLSTT TYVNGVSPNP
             YLEDT----- ---------- ---------- ---------- ----------
             ---------- ---------- ---------- ---------- ----------
             FIEGT----- ---------- ---------- ---------- ----------
             ---------- ---------- ---------- ---------- ----------
             FLNHEETIID SGTCL-APYI PKPTADIEKE NQPLTESCRD VSVSGLFLTC
             FLSQADECAL GLTAAPAADA PLPEEEALYS AEP---ARGV LPPGGPFHVC
             FLSQAEDCGL GLAPAPIKDA PLPEKEIPYP TEP---ARAG LPSGGPFHVR
             FLSQAEDCGL GLAPAPIKDA PLPEKEIPYP AEP---ARAG LPSGGPFHVR
             FLSQAEEHGL GLATAPTQEA PLPEKEIPYP AEP---PRAG LPSGKPFHVC
             FLSQTEECGL GLAAAPTKDA PLPEKEIPYP TEP---ALPG LPSGGSFHVC
             ---------- ---------- ---------- ---------- ----------
             ---------- ---------- ---------- ---------- ----------
             ---------- ---------- ---------- ---------- ----------
             ---------- ---------- ---------- ---------- ----------
             ---------- ---------- ---------- ---------- ----------
             ---------- ---------- ---------- ---------- ----------
             ---------- ---------- ---------- ---------- ----------
             ---------- ---------- ---------- ---------- ----------
             ---------- ---------- ---------- ---------- ----------
             ---------- ---------- ---------- ---------- ----------
             ---------- ---------- ---------- ---------- ----------
             ---------- ---------- ---------- ---------- ----------
             ---------- ---------- ---------- ---------- ----------
             ---------- ---------- ---------- ---------- ----------
             ---------- ---------- ---------- ---------- ----------
             ---------- ---------- ---------- ---------- ----------
             ---------- ---------- ---------- ---------- ----------
             ---------- ---------- ---------- ---------- ----------
             ---------- ---------- ---------- ---------- ----------
             RLSFSHNKIE VLPSHLFLCN KIRYLDLSYN DIRFIPPEIG VLQSLQYFSI
             RLSFSHNKIE VLPSHLFLCN KIRYLDLSYN DIRFIPPEIG VLQSLQYFSI
             QLYLSHNKLE TLPTQLGQCF GLRLLDLSHN GLRSLPPELG LLQSLQHLAL
             ELSLNRNKIL VIPSQLFLCN KLRHLDLSNN EIRELPPEIG VLQLLQYLGL
             RLYLNRNKIE KIPTQLFYCR KLRYLDLSHN NLTSIPPDIG LLQNLQNLAV
             RLYLNRNKIE KIPTQLFYCR KLRYLDLSHN NLTFLPADIG LLQNLQNLAV
             QLYLNYNNIK DVPLQLFLCK KLQYLDLSYN KLTSIPEEIG YLTNLQYLAL
             QLSLDHNNIE NLPLQLFLCT KLHYLDLSYN HLTFIPEEIQ YLSNLQYFAV
             QLFLGHNNIE SLPLQLFLCT KLHYLDLSYN HLTFIPEEIQ YLTNLQYFAV
             SLYFSNNKLE SLPVAVFSLQ KLRCLDVSYN NISMIPIEIG LLQNLQHLHI
             SLYFSNNKLE SLPTAVFSLQ KLRCLDVSYN NISTIPIEIG LLQNLQHLHI
             SIYLSNNKLE SLPAALFHLQ KLRFLDISYN CISMIPLEIG LLQNLQHFYV
             ---------- ---------- ---------- ---------- ----------
             ---------- ---------- ---------- ---------- ----------
             ---------- ---------- ---------- ---------- ----------
             ---------- ---------- ---------- ---------- ----------
             ---------- ---------- ---------- ---------- ----------

             ---------- ---------- ---------- ---------- ----------
             ---------- ---------- ---------- ---------- ----------
             ---------- ---------- ---------- ---------- ----------
             ---------- ---------- ---------- ---------- ----------
             ---------- ---------- ---------- ---------- ----------
             ---------- ---------- ---------- ---------- ----------
             ---------- ---------- ---------- ---------- ----------
             ---------- ---------- ---------- ---------- ----------
             ---------- ---------- ---------- ---------- ----------
             ---------- ---------- ---------- ---------- ----------
             ---------- ---------- ---------- ---------- ----------
             ---------- ---------- ---------- ---------- ----------
             ---------- ---------- ---------- ---------- ----------
             ---------- ---------- ---------- ---------- ----------
             ---------- ---------- ---------- ---------- ----------
             ---------- ---------- ---------- ---------- ----------
             ---------- ---------- ---------- ---------- ----------
             ---------- ---------- ---------- ---------- ----------
             ---------- ---------- ---------- ---------- ----------
             ---------- ---------- ---------- ---------- ----------
             ---------- ---------- ---------- ---------- ----------
             ---------- ---------- ---------- ---------- ----------
             ---------- ---------- ---------- ---------- ----------
             ---------- ---------- ---------- ---------- ----------
             ---------- ---------- ---------- ---------- ----------
             ---------- ---------- ---------- ---------- ----------
             ---------- ---------- ---------- ---------- ----------
             ---------- ---------- ---------- ---------- ----------
             ---------- ---------- ---------- ---------- ----------
             ---------- ---------- ---------- ---------- ----------
             ---------- ---------- ---------- ---------- ----------
             ---------- ---------- ---------- ---------- ----------
             ---------- ---------- ---------- ---------- ----------
             ---------- ---------- ---------- ---------- ----------
             ---------- ---------- ---------- ---------- ----------
             ---------- ---------- ---------- ---------- ----------
             ---------- ---------- ---------- ---------- ----------
             ---------- ---------- ---------- ---------- ----------
             ---------- ---------- ---------- ---------- ----------
             ---------- ---------- ---------- ---------- ----------
             ---------- ---------- ---------- ---------- ----------
             ---------- ---------- ---------- ---------- ----------
             ---------- ---------- ---------- ---------- ----------
             ---------- ---------- ---------- ---------- ----------
             ---------- ---------- ---------- ---------- ----------
             ---------- ---------- ---------- ---------- ----------
             ---------- ---------- ---------- ---------- ----------
             ---------- ---------- ---------- ---------- ----------
             NHNHIATAGV ATKVILPQVS KAEPMPT--- -LNCNPTHPL LHI-NTLYED
             NHNHIATTAT -TSMTLNPA- KAEPAPA--- -LNCNPTHPL LHI-NTLYED
             NHNHIATTTA -TSMTLNPA- KAEPAPA--- -LNCNPTHPL LHI-NTLYED
             NHNHIATTAT ATNITLSHI- RPEPTAA--- -LNRNPTHPL LHV-STLYED
             ---------- ---------- ---------- ---------- ----------
             NHSHLVTTTV TSSIIINQT- TSEAKAQ--- -FSRNPTHPL LNI-HTLHED
             GAVITHSLQA QDTKMMPY-- ---------- ---------- ----------
             ---------- ---------- ---------- ---------- ----------
             PSSEDALSPK SSPQQLGPST QKENAESQPL PLTRAPTHQL LSMHHTLFEE
             ---------- ---------- ---------- ---------- ----------
             ---------- ---------- ---------- ---------- ----------
             ---------- ---------- ---------- ---------- ----------
             ---------- ---------- ---------- -LTRAPTHQL LSIRHTLFEE
             GHRTSAAVTT -SSVTLSQV- KPEPMSV--- -FNRNPTHPL LHI-STLYED
             SPPAAPATAP LSPASLG--- KPDPLAI--- -LSRNATHPL LHI-STLYEA
             SPPAAPAVAP LTPASLG--- KAEPLTI--- -LSRNATHPL LHI-NTLYEA
             SPPAAPAVAP LTPASLG--- KAEPLTI--- -LSRNATHPL LHI-NTLYEA
             SPPVAPAAAP LSPAGLG--- KAEPLTI--- -LSRNATHPL LHI-NTLYEA
             SPPAAPAAAS LSPGSLG--- KADPLTI--- -LSRNATHPL LHI-STLYEA
             ---------- ---------- ---------- ---------- ----------
             ---------- ---------- ---------- ---------- ----------
             ---------- ---------- ---------- ---------- ----------
             ---------- ---------- ---------- ---------- ----------
             ---------- ---------- ---------- ---------- ----------
             ---------- ---------- ---------- ---------- ----------
             ---------- ---------- ---------- ---------- ----------
             ---------- ---------- ---------- ---------- ----------
             ---------- ---------- ---------- ---------- ----------
             ---------- ---------- ---------- ---------- ----------
             ---------- ---------- ---------- ---------- ----------
             ---------- ---------- ---------- ---------- ----------
             ---------- ---------- ---------- ---------- ----------
             ---------- ---------- ---------- ---------- ----------
             ---------- ---------- ---------- ---------- ----------
             ---------- ---------- ---------- ---------- ----------
             ---------- ---------- ---------- ---------- ----------
             ---------- ---------- ---------- ---------- ----------
             ---------- ---------- ---------- ---------- ----------
             TCNKVESVPD ELYFCKKLKT LKIGKNNLSV LSPKIGNLVF LSHLDIKGNH
             TCNKVESLPD ELYFCKKLKT LKIGKNSLSV LSPKIGNLLF LSYLDVKGNH
             SYNALESLPD ELFFCHKLRT LLLGYNHLTQ LSPDVAALQA LSRLELKGNR
             SGNFLEDLPN ELFFCQKLKT LKLGQNRLGN LSPKVGSLVC LVKLELKGNR
             TANRIENLPP ELFQCRKLRT LNLGNNVLQS LPSRVGELTN LSQIELRGNR
             TANRIEALPP ELFQCRKLRA LHLGNNVLQS LPSRVGELTN LTQIELRGNR
             TKNHIEMLPD RLFQCKKLQF LLLGNNSLMN LSPLVGQLLN LVHLELTGNY
             TNNNIEMLPD GLFQCKKLQC LLLGKNSLMN LSPHVGELSN LTHLELIGNY
             TNNNIEMLPD GLFQCKKLQC LLLGRNSLTD LSPLVGELSN LTHLELTGNY
             TGNKVDILPK QLFKCIKLRT LNLGQNCITS LPEKVGQLSQ LTQLELKGNC
             TGNKVDILPK QLFKCVKLRT LNLGQNCIAS LPEKISQLTQ LTQLELKGNC
             TGNKVDVLPK TLFKCLKLRT LCLGQNCITS VPEKIGHLLQ LTHLELKGNC
             ---------- ---------- ---------- ---------- ----------
             ---------- ---------- ---------- ---------- ----------
             ---------- ---------- ---------- ---------- ----------
             ---------- ---------- ---------- ---------- ----------
             ---------- ---------- ---------- ---------- ----------

             ---------- ---------- ---------- ---------- ----------
             ---------- ---------- ---------- ---------- ----------
             ---------- ---------- ---------- ---------- ----------
             ---------- ---------- ---------- ---------- ----------
             ---------- ---------- ---------- ---------- ----------
             ---------- ---------- ---------- ---------- ----------
             ---------- ---------- ---------- ---------- ----------
             ---------- ---------- ---------- ---------- ----------
             ---------- ---------- ---------- ---------- ----------
             ---------- ---------- ---------- ---------- ----------
             ---------- ---------- ---------- ---------- ----------
             ---------- ---------- ---------- ---------- ----------
             ---------- ---------- ---------- ---------- ----------
             ---------- ---------- ---------- ---------- ----------
             ---------- ---------- ---------- ---------- ----------
             ---------- ---------- ---------- ---------- ----------
             ---------- ---------- ---------- ---------- ----------
             ---------- ---------- ---------- ---------- ----------
             ---------- ---------- ---------- ---------- ----------
             ---------- ---------- ---------- ---------- ----------
             ---------- ---------- ---------- ---------- ----------
             ---------- ---------- ---------- ---------- ----------
             ---------- ---------- ---------- ---------- ----------
             ---------- ---------- ---------- ---------- ----------
             ---------- ---------- ---------- ---------- ----------
             ---------- ---------- ---------- ---------- ----------
             ---------- ---------- ---------- ---------- ----------
             ---------- ---------- ---------- ---------- ----------
             ---------- ---------- ---------- ---------- ----------
             ---------- ---------- ---------- ---------- ----------
             ---------- ---------- ---------- ---------- ----------
             ---------- ---------- ---------- ---------- ----------
             ---------- ---------- ---------- ---------- ----------
             ---------- ---------- ---------- ---------- ----------
             ---------- ---------- ---------- ---------- ----------
             ---------- ---------- ---------- ---------- ----------
             ---------- ---------- ---------- ---------- ----------
             ---------- ---------- ---------- ---------- ----------
             ---------- ---------- ---------- ---------- ----------
             ---------- ---------- ---------- ---------- ----------
             ---------- ---------- ---------- ---------- ----------
             ---------- ---------- ---------- ---------- ----------
             ---------- ---------- ---------- ---------- ----------
             ---------- ---------- ---------- ---------- ----------
             ---------- ---------- ---------- ---------- ----------
             ---------- ---------- ---------- ---------- ----------
             ---------- ---------- ---------- ---------- ----------
             ---------- ---------- ---------- ---------- ----------
             HEEEVSDLIA DSLDNTIHSP TEAGDIISIP STKQIMLATF DEPLTIVNSI
             HEEEVSNII- ---DNGIHSP TDTGEILSIP TPKQIRLATF DEPMAIVSSV
             HEEEVSNII- ---DNGIHSP TDAGEILSIP TPKQIRLATF DEPMAIVSSV
             HEEDVVSFI- ---DSSIHSP TDAGEILSIP APKQIMMAAF EEPRAIVSSM
             ---------- ---------- ---------- ---------- ----------
             HEGEDLGLV- ---DNTVVST TGAGKLLSVH SQKQMILPEF EEPVAIMGTG
             ---------- ---------- ---------- ---------- ----------
             ---------- ---------- ---------- ---------- ----------
             EEDESGRDRL AERPGELIAA GEC------- ---------- ----------
             ---------- ---------- ---------- ---------- ----------
             ---------- ---------- ---------- ---------- ----------
             ---------- ---------- ---------- ---------- ----------
             EEDEESRRGR LEESWGAYHC WRMLNKKQRC PPRW------ ----------
             REEHVTTL-- ---RDRDHSS PDPGEIISVI PPKQVMLASF EEPRTIITTL
             REEE------ ---DGAPRAP QDVGSLITIP PPQQILIATF DEPRTVVSTV
             REEE------ ---DGGPRLP QDVGDLIAIP APQQILIATF DEPRTVVSTV
             REEE------ ---EGGPRLP QDVGDLIAIP APQQILIATF DEPRTVVSTV
             REEE------ ---EGSPRVP QDMGDLITIP APQQILIATF DEPRTVVSTV
             REEE------ ---EGGPCAP SDMGDLLSIP PPQQILIATF EEPRTVVSTV
             ---------- ---------- ---------- ---------- ----------
             ---------- ---------- ---------- ---------- ----------
             ---------- ---------- ---------- ---------- ----------
             ---------- ---------- ---------- ---------- ----------
             ---------- ---------- ---------- ---------- ----------
             ---------- ---------- ---------- ---------- ----------
             ---------- ---------- ---------- ---------- ----------
             ---------- ---------- ---------- ---------- ----------
             ---------- ---------- ---------- ---------- ----------
             ---------- ---------- ---------- ---------- ----------
             ---------- ---------- ---------- ---------- ----------
             ---------- ---------- ---------- ---------- ----------
             ---------- ---------- ---------- ---------- ----------
             ---------- ---------- ---------- ---------- ----------
             ---------- ---------- ---------- ---------- ----------
             ---------- ---------- ---------- ---------- ----------
             ---------- ---------- ---------- ---------- ----------
             ---------- ---------- ---------- ---------- ----------
             ---------- ---------- ---------- ---------- ----------
             FEILPPELGE CRSLKRTGFT VEDTLFETLP SDVREQMKAE ----------
             FEILPPELGD CRALKRAGLV VEDALFETLP SDVREQMKTE ----------
             LETLPEELGD CKGLKKSGLL VEDTLYEGLP AEVREKMEEE ----------
             MDTLPPELGN CVSLKRSGLT VEPSLFETLP VEVRDKLKED ----------
             LECLPVELGE CPLLKRSGLV VEEDLFNTLP LEVKERLWRA DKEQA-----
             LECLPVELGE CPLLKRSGLV VEEDLFSTLP PEVKERLWRA DKEQA-----
             LESLPAELEE CQFLKRNSLI VEERLLKTLP PRVRDRLQTS SDKC------
             LETLPPELEG CQSLKRNCLI VEENLLNTLP LPVTERLQTC LDKC------
             LETLPVELEG CQSLKRSCLI VEDSLLNSLP LPVAERLQTC LDKC------
             LDRLPAQLGQ CRMLKKSGLV VEDHLFDTLP LEVKEALNQD INIPFANGI-
             LDRLPAQLGQ CRMLKKSGLV VEDQLFDTLP LEVKEALNQD VNVPFANGI-
             LDRLPFQIIQ CRLLKKNGLV VEDHLFDALP SEVKEALNQD TNTPFANGI-
             ---------- ---------- ---------- ---------- ----------
             ---------- ---------- ---------- ---------- ----------
             ---------- ---------- ---------- ---------- ----------
             ---------- ---------- ---------- ---------- ----------
             ---------- ---------- ---------- ---------- ----------

             --
             --
             --
             --
             --
             --
             --
             --
             --
             --
             --
             --
             --
             --
             --
             --
             --
             --
             --
             --
             --
             --
             --
             --
             --
             --
             --
             --
             --
             --
             --
             --
             --
             --
             --
             --
             --
             --
             --
             --
             --
             --
             --
             --
             --
             --
             --
             --
             EY
             EY
             EY
             EY
             --
             EC
             --
             --
             --
             --
             --
             --
             --
             DY
             EF
             EF
             EF
             EF
             EF
             --
             --
             --
             --
             --
             --
             --
             --
             --
             --
             --
             --
             --
             --
             --
             --
             --
             --
             --
             --
             --
             --
             --
             --
             --
             --
             --
             --
             --
             --
             --
             --
             --
             --
             --
             --
