# Supplementary material for: Pannexin1 Channel Proteins in the Zebrafish Retina Have Shared and Unique Properties
Source: PLoS One. 2013 Oct 23;8(10):e77722. doi: 10.1371/journal.pone.0077722 (PMC3808535; doi:10.1371/journal.pone.0077722)
Supplement: Figure S1 — Phylogenetic tree of pannexin protein sequences. Tree was rooted to Hydra innexin (Inx) sequences and bootstrap values are indicated at the nodes. Cx = Connexin; LRRC = leucine-rich repeat–containing, Panx = Pannexin; hm = Hydra magnipapillata; ce = Caenorhabditis elegans; dm = Drosophila melanogaster; xt = Xenopus tropicalis; gg = Gallus gallus; mm = Mus musculus; hs = Homo sapiens; dr = Danio rerio; Cm = Callorhinchus milii; on = Oreochromis niloticus; ol = Oryzias latipes; ga = Gasterosteus aculeatus; tr = Takifugu rubripes; tn = Tetraodon nigroviridis; gm = Gadus morhua; lc = Latimeria chalumnae; ac = Anolis carolinensis; ps = Pelodiscus sinensis; mg = Meleagris gallopavo; bt = Bos taurus; tt = Taeniopygia guttata; pt = Pan troglodytes; og = Otolemur garnettii; bf = Branchiostoma floridae. (ZIP) [file pone.0077722.s001.zip › Supporting Material Phylogentic Analsis Tree.tre]

((psPanx1:0.11379755851077115458,(ggPanx1:0.03904372635901139782,mgPanx1:0.03880783736323629302)93:0.21839301565032365193)84:0.09923425306439083438,(acPanx1:0.31557089950228611741,((lcPanx1:0.41501546024823271486,((cmPanx1-1:0.39530221134687792972,(((((dmInx6:0.92334549119067999001,dmZpg:0.85847710482235117802)100:1.56402794967421376882,(dmInx7:1.78855242275374015648,(dmOgreA:1.27317687632923104424,dmInx3:0.89424661678063233072)39:0.20376435556728683673)86:0.53346604824150911650)86:0.73679578331715045447,((hmInxl9:0.92842572002879053539,((hmInxl1:0.50181423387151102844,hmInxl10:0.91164074342868828271)92:0.36738344869050976182,(hmInxl3:1.10897046377499663983,((((hmInxl5:0.56084534906476946059,hmInxl6:1.06664972250573009127)98:0.60785355664418361243,hmInxl8:1.17549016907501169271)62:0.23022177104552848936,(hmInxl11:0.78161976853288339662,(hmInxl7:1.49335540661943966256,hmInxl2:1.04976195151221385338)54:0.39823346746677046326)36:0.18114572058947880917)53:0.29034239243442161449,hmInxl4:1.10282491949842254009)56:0.27689664788313694821)34:0.23816894816058079010)39:0.51286793209990122477)100:4.46062730821861119779,(ceInx15:1.85575067374158120259,(ceInx18:1.20343013581629243447,ceInx1:0.86286677849547488428)92:0.63952706363181932581)91:0.84709458032818307771)35:0.35125662195846929503)92:2.90613172637103556184,(((ggCx32:0.91362021388982062042,xtCx31:1.14204249429437498797)80:0.54172903471090616545,((hsCx36:0.72303370036111902497,drCx36_7:1.21654450611962983153)93:1.19749230178463661467,mmCx43:1.24415150041929534197)48:0.38407150533271244841)100:5.54792060464715142132,(((hsLRRC8-3:0.02216852187111326145,mmLRRC8-4:0.04532513709472570096)98:0.08660978757625385771,ggLRRC8-3:0.14475134784585544367)94:0.23962237133513980547,(((xtLRRC8-2:0.12315166982670706919,(hsLRRC8-1:0.01650085783148875010,mmLRRC8-3:0.02207014493427284993)100:0.06913662142438338487)99:0.42116595456927979901,((ggLRRC8-1:0.05260152543086558941,hsLRRC8-2:0.05032337528320528913)100:0.16650853424160932947,(mmLRRC8-1:0.31784915097135874040,xtLRRC8-1:0.21369007225620756385)92:0.13816683657329931201)90:0.23379475857401857408)67:0.15067947280863058790,(ggLRRC8-2:0.01763064078665458820,mmLRRC8-2:0.03500607700171678299)99:0.15383889688282623154)54:0.19298344294201955074)100:3.91365332066481075302)41:0.36586721190259957615)77:2.28234051809394378196,((bfPanx2l:1.33569636922585366356,(ogPanx2:0.00000104733278176111,((btPanx2:0.07182998520367281370,(ptPanx2:0.00399687510748853152,hsPanx2:0.00275179776591089921)87:0.02875887117351215438)42:0.00934482034796813889,(mmPanx2:0.02372169773076034452,(((cmPanx2:0.21347533054363815319,lcPanx2:0.14060020756354732474)54:0.08013688165509061379,(xtPanx2:0.22100878213350463874,((psPanx2:0.08310489508388219093,(mgPanx2:0.01200218549620502353,ggPanx2:0.00313626973676584334)88:0.03980473642377908849)30:0.02135425319856119539,acPanx2:0.09752758300006510173)30:0.02687890436452909301)51:0.04581809895613903061)40:0.10752029156892729811,((tnPanx2:0.01166670188199382847,trPanx2:0.00846496294252629261)100:0.05447534398545903628,((onPanx2:0.10646111261354854194,((drPanx2:0.16918880928710819389,gmPanx2:0.08830060610496913431)73:0.04744375802125845587,olPanx2:0.11573922057157767784)66:0.03602230177483868589)45:0.01812578630982222133,gaPanx2:0.05819689600284006642)25:0.01474649147155719479)99:0.34516717722550632752)79:0.20754443836370181642)57:0.03385736722529311682)39:0.03870876538692773206)100:2.33428688769694403504)89:0.96079837425128411521,((((btPanx3:0.04478224518932354820,(mmPanx3:0.14573180706931196382,(ogPanx3:0.06796405745694594769,(hsPanx3:0.00410754840017621674,ptPanx3:0.01323314867926554672)99:0.06924850778387184325)71:0.02092875235237383683)75:0.04437577727864436966)98:0.33158058313510169191,(acPanx3:0.43712015711134594165,(psPanx3:0.63856606611299615572,(mgPanx3:0.03033884754430653252,ggPanx3:0.02229089374138083779)100:0.25221172193826557617)56:0.09228551493225703450)92:0.14095785814739764108)73:0.15282519223326768154,xtPanx3:0.68125600803544683615)46:0.08406067859212276727,(((drPanx3:0.21950581282263773031,(gmPanx3:0.17227630967211554625,(((onPanx3:0.05426211605475458888,olPanx3:0.41660604084351021692)22:0.01253622045347971628,(trPanx3:0.01140963300085724719,tnPanx3:0.06068292820286366740)99:0.09606698867985248580)47:0.01976589767443020021,gaPanx3:0.09244780624084451837)90:0.07044837086804787984)100:0.15452507950947136361)100:0.64104864674324901763,cmPanx3:0.80750753711586165107)41:0.04834432835392204336,lcPanx3:0.32845094650229000877)64:0.16849121884402018523)89:0.65956765320717636314)56:0.50338232883151667885)51:0.31934021163675874178)26:0.42201587430067927231,(cmPanx1-2:0.85099388091959415892,(drPanx1a:0.57638565509676442655,((gmPanx1a:0.10198185337354181978,((olPanx1a:0.28702807966790278016,onPanx1a:0.27775169110794567517)59:0.07403215142464507348,((trPanx1a:0.18739834102321722975,tnPanx1a:0.12406594445956307948)98:0.15695251223084416559,gaPanx1a:0.30655163439395488600)48:0.05634519263198405070)68:0.12719073046332840526)91:0.61042260058987996008,((gmPanx1b:0.23722942554391773795,((trPanx1b:0.18429001526827118451,tnPanx1b:0.48119209954659236672)96:0.19866759427809918548,(gaPanx1b:0.09649701407490532401,(onPanx1b:0.11029329253737861494,olPanx1b:0.14577294172323673749)71:0.04983948852087299874)29:0.03690913172618358329)36:0.03301185837169693521)83:0.14042394735286470309,drPanx1b:0.60880786960922705919)67:0.14899056423414253070)29:0.08593427387256941108)39:0.16977008733781553951)14:0.02783966875848386743)20:0.13345422370323259398)61:0.18990019666732702031,((btPanx1:0.16554458181854669885,ttPanx1:0.03781347582079928882)97:0.07243108334530112824,((mmPanx1:0.16994063141966236907,ogPanx1:0.06354042631200940150)71:0.02678119020553378082,(ptPanx1:0.01343334276371584146,hsPanx1:0.00429337117593996728)98:0.05703388078339350492)95:0.04863346026239580983)96:0.31395777097215921136)41:0.08920398561644862778)42:0.05413463650283282386,xtPanx1:0.49107478254163194897);
